# Supplementary material for: Wind tunnel and numerical data on the ventilation performance of windcatcher with wing wall
Source: Data Brief. 2016 Sep 19;9:448–52. doi: 10.1016/j.dib.2016.09.007 (PMC5040639; doi:10.1016/j.dib.2016.09.007)
Supplement: Supplementary file 2 — Supplementary 1 Table 1:Data of the wind tunnel testing of wind catcher with wing wall – This data file presents the measurements of the air velocity in the diffusers of a two-sided windcatcher with no wing wall (reference) and windcatcher with 30°, 45° 60° wing walls. [file mmc2.xlsx]

## Sheet: Wind Tunnel Test
	Wind tunnel
																								+
	Model
	Wind tunnel data
	Windcatcher with 30˚ wing wall
	Point	Speed (m/s)
	i1	5.6
	i2	5.5
	i3	4.8
	i4	4.6
	i5	6.2
	i6	5.6
	e1	4.9
	e2	4.8
	e3	5
	e4	5.8
	e5	6.2
	e6	6.3
	Windcatcher with 60˚ wing wall
	Point	Speed (m/s)
	i1	4.77
	i2	6.1
	i3	5.76
	i4	2.64
	i5	3.8
	i6	3.1
	e1	5
	e2	4.6
	e3	5.5
	e4	5.7
	e5	5.6
	e6	6
	Windcatcher with 45˚ wing wall
	Point	Speed (m/s)
	i1	5.6
	i2	6
	i3	4.9
	i4	5.57
	i5	6.8
	i6	4
	e1	5.25
	e2	4.9
	e3	5.8
	e4	5.7
	e5	5.8
	e6	6.1
	Refence Windcatcher
	Point	Speed (m/s)
	i1	2.1
	i2	1.8
	i3	1.67
	i4	1.75
	i5	2.35
	i6	1.95
	e1	2.09
	e2	2.1
	e3	2.17
	e4	2.7
	e5	2.73
	e6	2.5
