# Supplementary material for: Wind tunnel and numerical data on the ventilation performance of windcatcher with wing wall
Source: Data Brief. 2016 Sep 19;9:448–52. doi: 10.1016/j.dib.2016.09.007 (PMC5040639; doi:10.1016/j.dib.2016.09.007)
Supplement: Supplementary file 3 — Supplementary 1 Table 2:Data for the analysis of ventilation rates based on wind tunnel setup – The data presented in this file are the airflow velocity measurements inside supply and exhaust channels of the windcatcher for different wing wall angles compared against the CFD results. [file mmc3.xlsx]

## Sheet: Ventilation rates (wind tunne
				The position of I and E points in inlet and outlet for air velocity measurement
										TWIW with 30° wing wall
				Experiment	CFD
			i1	5.6	4.4
			i2	5.5	4.4
			i3	4.8	4.4
			i4	4.6	5.9
			i5	6.2	5.9
			i6	5.6	5.9
			e1	4.9	5.1
			e2	4.8	5.1
			e3	5	5.1
			e4	5.8	5.9
			e5	6.2	6.5
			e6	6.3	6
											TWIW with 45° wing wall in
				Experiment	CFD
			i1	5.6	4.2
			i2	6	4
			i3	4.9	4
			i4	5.6	5.6
			i5	6.8	6.2
			i6	4	5.6
			e1	5.3	5.2
			e2	4.9	4.7
			e3	5.8	5.8
			e4	5.7	5.7
			e5	5.8	5.8
			e6	6.1	6.1
											TWIW with 60° wing wall
				Experiment	CFD
			i1	4.3	4.1
			i2	5.3	4.1
			i3	4.7	4.1
			i4	3.5	4.9
			i5	6.4	4.6
			i6	4	4.6
			e1	5	4.9
			e2	4.9	4.6
			e3	6.1	4.9
			e4	6.2	6.1
			e5	6.7	6.3
			e6	6.7	6.1
											CTSW (reference case)
				Experiment	CFD
			i1	2.1	1.8
			i2	1.8	1.8
			i3	1.7	1.8
			i4	1.8	2.3
			i5	2.4	3
			i6	2	2.3
			e1	2.1	2.1
			e2	2.1	2.5
			e3	2.2	2.1
			e4	2.7	2.5
			e5	2.7	3
			e6	2.5	2.5
