# Supplementary material for: Wind tunnel and numerical data on the ventilation performance of windcatcher with wing wall
Source: Data Brief. 2016 Sep 19;9:448–52. doi: 10.1016/j.dib.2016.09.007 (PMC5040639; doi:10.1016/j.dib.2016.09.007)
Supplement: Supplementary file 4 — Supplementary 1 Table 3:Data for the analysis of supply air velocity – The data presented in this file are the CFD results of the air velocity inside supply diffuser of the windcatcher in different wing wall angles. [file mmc4.xlsx]

## Sheet: Supply air velocity
		Supply air velocity (m/s)
	wing wall angle (deg)	i1	i2	i3	i4	i5	i6	Avg.
	5	0.48	0.52	0.48	0.92	0.99	0.92	0.718333
	10	0.495	0.55	0.495	0.935	0.96	0.935	0.728333
	15	0.5	0.55	0.5	0.94	0.97	0.94	0.733333
	20	0.5	0.56	0.5	0.94	0.97	0.94	0.735
	25	0.5	0.56	0.5	0.94	0.95	0.94	0.731667
	30	0.5	0.58	0.5	0.94	0.98	0.94	0.74
	35	0.55	0.55	0.55	0.89	0.91	0.89	0.723333
	40	0.54	0.55	0.54	0.85	0.92	0.85	0.708333
	45	0.51	0.55	0.51	0.85	0.865	0.85	0.689167
	50	0.55	0.55	0.55	0.85	0.865	0.85	0.7025
	55	0.51	0.55	0.51	0.85	0.865	0.85	0.689167
	60	0.5	0.55	0.5	0.82	0.85	0.82	0.673333
	70	0.45	0.505	0.45	0.84	0.85	0.84	0.655833
