# Supplementary material for: Wind tunnel and numerical data on the ventilation performance of windcatcher with wing wall
Source: Data Brief. 2016 Sep 19;9:448–52. doi: 10.1016/j.dib.2016.09.007 (PMC5040639; doi:10.1016/j.dib.2016.09.007)
Supplement: Supplementary file 5 — Supplementary 1 Table 4:Data for the analysis of airflow distribution – The data presented in this file are the measurements of the air velocity in the test room (in a horizontal plane) with a windcatcher with different wing wall angles. [file mmc5.xlsx]

## Sheet: Indoor air velocity
		Indoor air velocity (m/s)
	wing wall angle (deg)	p1	p2	p3	p4	p5	p6	p7	p8	p9	Avg.
	5	0.1	0.125	0.15	0.1	0.5	0.125	0.1	0.125	0.15	0.163889
	10	0.1	0.17	0.2	0.1	0.55	0.1	0.1	0.17	0.2	0.187778
	15	0.15	0.15	0.23	0.15	0.54	0.15	0.15	0.15	0.23	0.211111
	20	0.1	0.15	0.25	0.1	0.55	0.15	0.1	0.15	0.25	0.2
	25	0.1	0.14	0.24	0.1	0.55	0.14	0.1	0.15	0.24	0.195556
	30	0.1	0.18	0.22	0.12	0.56	0.12	0.1	0.19	0.22	0.201111
	35	0.09	0.15	0.175	0.1	0.5	0.125	0.09	0.15	0.175	0.172778
	40	0.1	0.125	0.15	0.1	0.5	0.125	0.1	0.125	0.15	0.163889
	45	0.09	0.125	0.175	0.1	0.5	0.1	0.09	0.125	0.175	0.164444
	50	0.09	0.125	0.175	0.1	0.5	0.1	0.09	0.125	0.175	0.164444
	55	0.09	0.125	0.175	0.1	0.5	0.1	0.09	0.125	0.175	0.164444
	60	0.1	0.125	0.15	0.1	0.5	0.1	0.1	0.125	0.15	0.161111
	70	0.09	0.1	0.19	0.09	0.5	0.09	0.09	0.1	0.19	0.16
																								0
