# Supplementary material for: Wind tunnel and numerical data on the ventilation performance of windcatcher with wing wall
Source: Data Brief. 2016 Sep 19;9:448–52. doi: 10.1016/j.dib.2016.09.007 (PMC5040639; doi:10.1016/j.dib.2016.09.007)
Supplement: Supplementary file 6 — Supplementary 1 Table 5:Data for indoor air quality analysis – The data presented in this file are the measurements of the air velocity in the diffuser of the windcatcher with wing wall compared with windcatcher with no wing wall in different wind speeds, compare the induced air flow rate of windcatcher with wing wall with ASHRAE minimum requirements and finally the air change rate in different wind speeds. [file mmc6.xlsx]

## Sheet: Air quality factors
					The air velocity in diffuser of TWIW and CTSW in different outdoor wind speeds.
wind speed	CTSW	TWIW
0.5	0.12	0.18
1	0.23	0.36
1.5	0.36	0.54
2	0.5	0.73
2.5	0.62	0.91
							Comparing air flow rate of TWIW in different wind speed with minimum requirement of ASHRAE standard 62.1 2007 .
wind speed	Air flow rate	ASHRAE minimum requirment
0.5	180	68
1	360	68
1.5	540	68
2	730	68
2.5	910	68
	The Air Change Rate of TWIW in different wind speed.
	Wind speed	Air change rate
	0.5	9
	1	18
	1.5	27
	2	36.5
	2.5	45.5
