# Supplementary material for: Wind tunnel and numerical data on the ventilation performance of windcatcher with wing wall
Source: Data Brief. 2016 Sep 19;9:448–52. doi: 10.1016/j.dib.2016.09.007 (PMC5040639; doi:10.1016/j.dib.2016.09.007)
Supplement: Supplementary file 7 — Supplementary 2 (.igs files x 4):Windcatcher and domain geometry– The data files are CAD models of the windcatcher, test room domain and outdoor domain geometry. The models are available in (.IGS) format and can be imported to most CFD tools or platforms such as ANSYS. There are four windcatcher configurations: standard two-sided wind catcher, wind catcher with 30° wing wall, wind catcher with 45° wing wall and wind catcher with 60° wing wall. [file mmc7.zip › mmc7.igs]

C                                                                       S      1
1H,,1H;,10HSolid Edge,13Hreference.igs,13H By UGS Corp.,22HXPlus GENERICG      1
/IGES 3.0,32,38, 6,308,15,7HUnknown,1.000,2,2HMM,1,1.000,15H20160509.013G      2
127,1.0e-005,0.00,6HAuthor,5HTitle,11,0,15H20160509.013127;             G      3
     314       1       0       1       0       0       0       000010001D      1
     314       1       0       2       0       0       0               0D      2
     116       3       0       1       0       0       0       000010001D      3
     116       1       0       1       0       0       0               0D      4
     123       4       0       1       0       0       0       000010201D      5
     123       1       0       1       0       0       0               0D      6
     123       5       0       1       0       0       0       000010201D      7
     123       1       0       1       0       0       0               0D      8
     190       6       0       1       0       0       0       000010001D      9
     190       1       0       1       1       0       0               0D     10
     110       7       0       1       0       0       0       000010001D     11
     110       1       0       1       0       0       0               0D     12
     502       8       0       1       0       0       0       000010001D     13
     502       1       0      24       1       0       0               0D     14
     110      32       0       1       0       0       0       000010001D     15
     110       1       0       1       0       0       0               0D     16
     110      33       0       1       0       0       0       000010001D     17
     110       1       0       1       0       0       0               0D     18
     110      34       0       1       0       0       0       000010001D     19
     110       1       0       1       0       0       0               0D     20
     110      35       0       1       0       0       0       000010001D     21
     110       1       0       1       0       0       0               0D     22
     110      36       0       1       0       0       0       000010001D     23
     110       1       0       1       0       0       0               0D     24
     110      37       0       1       0       0       0       000010001D     25
     110       1       0       1       0       0       0               0D     26
     110      38       0       1       0       0       0       000010001D     27
     110       1       0       1       0       0       0               0D     28
     110      39       0       1       0       0       0       000010001D     29
     110       1       0       1       0       0       0               0D     30
     110      40       0       1       0       0       0       000010001D     31
     110       1       0       1       0       0       0               0D     32
     110      41       0       1       0       0       0       000010001D     33
     110       1       0       1       0       0       0               0D     34
     110      42       0       1       0       0       0       000010001D     35
     110       1       0       1       0       0       0               0D     36
     110      43       0       1       0       0       0       000010001D     37
     110       1       0       1       0       0       0               0D     38
     110      44       0       1       0       0       0       000010001D     39
     110       1       0       1       0       0       0               0D     40
     110      45       0       1       0       0       0       000010001D     41
     110       1       0       1       0       0       0               0D     42
     110      46       0       1       0       0       0       000010001D     43
     110       1       0       1       0       0       0               0D     44
     110      47       0       1       0       0       0       000010001D     45
     110       1       0       1       0       0       0               0D     46
     110      48       0       1       0       0       0       000010001D     47
     110       1       0       1       0       0       0               0D     48
     110      49       0       1       0       0       0       000010001D     49
     110       1       0       1       0       0       0               0D     50
     110      50       0       1       0       0       0       000010001D     51
     110       1       0       2       0       0       0               0D     52
     110      52       0       1       0       0       0       000010001D     53
     110       1       0       1       0       0       0               0D     54
     110      53       0       1       0       0       0       000010001D     55
     110       1       0       1       0       0       0               0D     56
     110      54       0       1       0       0       0       000010001D     57
     110       1       0       1       0       0       0               0D     58
     110      55       0       1       0       0       0       000010001D     59
     110       1       0       1       0       0       0               0D     60
     110      56       0       1       0       0       0       000010001D     61
     110       1       0       1       0       0       0               0D     62
     110      57       0       1       0       0       0       000010001D     63
     110       1       0       1       0       0       0               0D     64
     110      58       0       1       0       0       0       000010001D     65
     110       1       0       1       0       0       0               0D     66
     110      59       0       1       0       0       0       000010001D     67
     110       1       0       1       0       0       0               0D     68
     110      60       0       1       0       0       0       000010001D     69
     110       1       0       1       0       0       0               0D     70
     110      61       0       1       0       0       0       000010001D     71
     110       1       0       1       0       0       0               0D     72
     110      62       0       1       0       0       0       000010001D     73
     110       1       0       1       0       0       0               0D     74
     110      63       0       1       0       0       0       000010001D     75
     110       1       0       1       0       0       0               0D     76
     110      64       0       1       0       0       0       000010001D     77
     110       1       0       1       0       0       0               0D     78
     110      65       0       1       0       0       0       000010001D     79
     110       1       0       1       0       0       0               0D     80
     110      66       0       1       0       0       0       000010001D     81
     110       1       0       1       0       0       0               0D     82
     110      67       0       1       0       0       0       000010001D     83
     110       1       0       1       0       0       0               0D     84
     110      68       0       1       0       0       0       000010001D     85
     110       1       0       2       0       0       0               0D     86
     110      70       0       1       0       0       0       000010001D     87
     110       1       0       1       0       0       0               0D     88
     110      71       0       1       0       0       0       000010001D     89
     110       1       0       1       0       0       0               0D     90
     110      72       0       1       0       0       0       000010001D     91
     110       1       0       1       0       0       0               0D     92
     110      73       0       1       0       0       0       000010001D     93
     110       1       0       1       0       0       0               0D     94
     110      74       0       1       0       0       0       000010001D     95
     110       1       0       1       0       0       0               0D     96
     110      75       0       1       0       0       0       000010001D     97
     110       1       0       1       0       0       0               0D     98
     110      76       0       1       0       0       0       000010001D     99
     110       1       0       1       0       0       0               0D    100
     110      77       0       1       0       0       0       000010001D    101
     110       1       0       1       0       0       0               0D    102
     110      78       0       1       0       0       0       000010001D    103
     110       1       0       1       0       0       0               0D    104
     110      79       0       1       0       0       0       000010001D    105
     110       1       0       1       0       0       0               0D    106
     110      80       0       1       0       0       0       000010001D    107
     110       1       0       1       0       0       0               0D    108
     110      81       0       1       0       0       0       000010001D    109
     110       1       0       1       0       0       0               0D    110
     110      82       0       1       0       0       0       000010001D    111
     110       1       0       1       0       0       0               0D    112
     110      83       0       1       0       0       0       000010001D    113
     110       1       0       1       0       0       0               0D    114
     110      84       0       1       0       0       0       000010001D    115
     110       1       0       1       0       0       0               0D    116
     110      85       0       1       0       0       0       000010001D    117
     110       1       0       1       0       0       0               0D    118
     110      86       0       1       0       0       0       000010001D    119
     110       1       0       1       0       0       0               0D    120
     110      87       0       1       0       0       0       000010001D    121
     110       1       0       1       0       0       0               0D    122
     110      88       0       1       0       0       0       000010001D    123
     110       1       0       1       0       0       0               0D    124
     110      89       0       1       0       0       0       000010001D    125
     110       1       0       1       0       0       0               0D    126
     110      90       0       1       0       0       0       000010001D    127
     110       1       0       1       0       0       0               0D    128
     110      91       0       1       0       0       0       000010001D    129
     110       1       0       2       0       0       0               0D    130
     110      93       0       1       0       0       0       000010001D    131
     110       1       0       2       0       0       0               0D    132
     110      95       0       1       0       0       0       000010001D    133
     110       1       0       2       0       0       0               0D    134
     110      97       0       1       0       0       0       000010001D    135
     110       1       0       2       0       0       0               0D    136
     110      99       0       1       0       0       0       000010001D    137
     110       1       0       1       0       0       0               0D    138
     110     100       0       1       0       0       0       000010001D    139
     110       1       0       1       0       0       0               0D    140
     110     101       0       1       0       0       0       000010001D    141
     110       1       0       1       0       0       0               0D    142
     110     102       0       1       0       0       0       000010001D    143
     110       1       0       1       0       0       0               0D    144
     110     103       0       1       0       0       0       000010001D    145
     110       1       0       1       0       0       0               0D    146
     110     104       0       1       0       0       0       000010001D    147
     110       1       0       1       0       0       0               0D    148
     110     105       0       1       0       0       0       000010001D    149
     110       1       0       1       0       0       0               0D    150
     110     106       0       1       0       0       0       000010001D    151
     110       1       0       1       0       0       0               0D    152
     110     107       0       1       0       0       0       000010001D    153
     110       1       0       2       0       0       0               0D    154
     110     109       0       1       0       0       0       000010001D    155
     110       1       0       2       0       0       0               0D    156
     110     111       0       1       0       0       0       000010001D    157
     110       1       0       2       0       0       0               0D    158
     110     113       0       1       0       0       0       000010001D    159
     110       1       0       2       0       0       0               0D    160
     110     115       0       1       0       0       0       000010001D    161
     110       1       0       2       0       0       0               0D    162
     110     117       0       1       0       0       0       000010001D    163
     110       1       0       2       0       0       0               0D    164
     110     119       0       1       0       0       0       000010001D    165
     110       1       0       2       0       0       0               0D    166
     110     121       0       1       0       0       0       000010001D    167
     110       1       0       2       0       0       0               0D    168
     110     123       0       1       0       0       0       000010001D    169
     110       1       0       2       0       0       0               0D    170
     110     125       0       1       0       0       0       000010001D    171
     110       1       0       2       0       0       0               0D    172
     110     127       0       1       0       0       0       000010001D    173
     110       1       0       2       0       0       0               0D    174
     110     129       0       1       0       0       0       000010001D    175
     110       1       0       2       0       0       0               0D    176
     110     131       0       1       0       0       0       000010001D    177
     110       1       0       2       0       0       0               0D    178
     110     133       0       1       0       0       0       000010001D    179
     110       1       0       2       0       0       0               0D    180
     110     135       0       1       0       0       0       000010001D    181
     110       1       0       1       0       0       0               0D    182
     110     136       0       1       0       0       0       000010001D    183
     110       1       0       2       0       0       0               0D    184
     110     138       0       1       0       0       0       000010001D    185
     110       1       0       2       0       0       0               0D    186
     110     140       0       1       0       0       0       000010001D    187
     110       1       0       2       0       0       0               0D    188
     110     142       0       1       0       0       0       000010001D    189
     110       1       0       2       0       0       0               0D    190
     110     144       0       1       0       0       0       000010001D    191
     110       1       0       2       0       0       0               0D    192
     110     146       0       1       0       0       0       000010001D    193
     110       1       0       1       0       0       0               0D    194
     110     147       0       1       0       0       0       000010001D    195
     110       1       0       2       0       0       0               0D    196
     110     149       0       1       0       0       0       000010001D    197
     110       1       0       1       0       0       0               0D    198
     110     150       0       1       0       0       0       000010001D    199
     110       1       0       1       0       0       0               0D    200
     110     151       0       1       0       0       0       000010001D    201
     110       1       0       1       0       0       0               0D    202
     110     152       0       1       0       0       0       000010001D    203
     110       1       0       1       0       0       0               0D    204
     504     153       0       1       0       0       0       000010001D    205
     504       1       0      24       1       0       0               0D    206
     508     177       0       1       0       0       0       000010001D    207
     508       1       0       1       1       0       0               0D    208
     508     178       0       1       0       0       0       000010001D    209
     508       1       0       1       1       0       0               0D    210
     510     179       0       1       0       0       0       000010001D    211
     510       1      -1       1       1       0       0               0D    212
     314     180       0       1       0       0       0       000010001D    213
     314       1       0       2       0       0       0               0D    214
     116     182       0       1       0       0       0       000010001D    215
     116       1       0       1       0       0       0               0D    216
     123     183       0       1       0       0       0       000010201D    217
     123       1       0       1       0       0       0               0D    218
     123     184       0       1       0       0       0       000010201D    219
     123       1       0       1       0       0       0               0D    220
     190     185       0       1       0       0       0       000010001D    221
     190       1       0       1       1       0       0               0D    222
     508     186       0       1       0       0       0       000010001D    223
     508       1       0       1       1       0       0               0D    224
     510     187       0       1       0       0       0       000010001D    225
     510       1    -213       1       1       0       0               0D    226
     314     188       0       1       0       0       0       000010001D    227
     314       1       0       2       0       0       0               0D    228
     116     190       0       1       0       0       0       000010001D    229
     116       1       0       1       0       0       0               0D    230
     123     191       0       1       0       0       0       000010201D    231
     123       1       0       1       0       0       0               0D    232
     123     192       0       1       0       0       0       000010201D    233
     123       1       0       1       0       0       0               0D    234
     190     193       0       1       0       0       0       000010001D    235
     190       1       0       1       1       0       0               0D    236
     508     194       0       1       0       0       0       000010001D    237
     508       1       0       1       1       0       0               0D    238
     510     195       0       1       0       0       0       000010001D    239
     510       1    -227       1       1       0       0               0D    240
     314     196       0       1       0       0       0       000010001D    241
     314       1       0       2       0       0       0               0D    242
     116     198       0       1       0       0       0       000010001D    243
     116       1       0       1       0       0       0               0D    244
     123     199       0       1       0       0       0       000010201D    245
     123       1       0       1       0       0       0               0D    246
     123     200       0       1       0       0       0       000010201D    247
     123       1       0       1       0       0       0               0D    248
     190     201       0       1       0       0       0       000010001D    249
     190       1       0       1       1       0       0               0D    250
     508     202       0       1       0       0       0       000010001D    251
     508       1       0       1       1       0       0               0D    252
     508     203       0       1       0       0       0       000010001D    253
     508       1       0       1       1       0       0               0D    254
     510     204       0       1       0       0       0       000010001D    255
     510       1    -241       1       1       0       0               0D    256
     314     205       0       1       0       0       0       000010001D    257
     314       1       0       2       0       0       0               0D    258
     116     207       0       1       0       0       0       000010001D    259
     116       1       0       1       0       0       0               0D    260
     123     208       0       1       0       0       0       000010201D    261
     123       1       0       1       0       0       0               0D    262
     123     209       0       1       0       0       0       000010201D    263
     123       1       0       1       0       0       0               0D    264
     190     210       0       1       0       0       0       000010001D    265
     190       1       0       1       1       0       0               0D    266
     508     211       0       1       0       0       0       000010001D    267
     508       1       0       1       1       0       0               0D    268
     508     212       0       1       0       0       0       000010001D    269
     508       1       0       1       1       0       0               0D    270
     510     213       0       1       0       0       0       000010001D    271
     510       1    -257       1       1       0       0               0D    272
     314     214       0       1       0       0       0       000010001D    273
     314       1       0       2       0       0       0               0D    274
     116     216       0       1       0       0       0       000010001D    275
     116       1       0       1       0       0       0               0D    276
     123     217       0       1       0       0       0       000010201D    277
     123       1       0       1       0       0       0               0D    278
     123     218       0       1       0       0       0       000010201D    279
     123       1       0       1       0       0       0               0D    280
     190     219       0       1       0       0       0       000010001D    281
     190       1       0       1       1       0       0               0D    282
     508     220       0       1       0       0       0       000010001D    283
     508       1       0       1       1       0       0               0D    284
     510     221       0       1       0       0       0       000010001D    285
     510       1    -273       1       1       0       0               0D    286
     314     222       0       1       0       0       0       000010001D    287
     314       1       0       2       0       0       0               0D    288
     116     224       0       1       0       0       0       000010001D    289
     116       1       0       1       0       0       0               0D    290
     123     225       0       1       0       0       0       000010201D    291
     123       1       0       1       0       0       0               0D    292
     123     226       0       1       0       0       0       000010201D    293
     123       1       0       1       0       0       0               0D    294
     190     227       0       1       0       0       0       000010001D    295
     190       1       0       1       1       0       0               0D    296
     508     228       0       1       0       0       0       000010001D    297
     508       1       0       1       1       0       0               0D    298
     510     229       0       1       0       0       0       000010001D    299
     510       1    -287       1       1       0       0               0D    300
     314     230       0       1       0       0       0       000010001D    301
     314       1       0       2       0       0       0               0D    302
     116     232       0       1       0       0       0       000010001D    303
     116       1       0       1       0       0       0               0D    304
     123     233       0       1       0       0       0       000010201D    305
     123       1       0       1       0       0       0               0D    306
     123     234       0       1       0       0       0       000010201D    307
     123       1       0       1       0       0       0               0D    308
     190     235       0       1       0       0       0       000010001D    309
     190       1       0       1       1       0       0               0D    310
     508     236       0       1       0       0       0       000010001D    311
     508       1       0       1       1       0       0               0D    312
     510     237       0       1       0       0       0       000010001D    313
     510       1    -301       1       1       0       0               0D    314
     314     238       0       1       0       0       0       000010001D    315
     314       1       0       2       0       0       0               0D    316
     116     240       0       1       0       0       0       000010001D    317
     116       1       0       1       0       0       0               0D    318
     123     241       0       1       0       0       0       000010201D    319
     123       1       0       1       0       0       0               0D    320
     123     242       0       1       0       0       0       000010201D    321
     123       1       0       1       0       0       0               0D    322
     190     243       0       1       0       0       0       000010001D    323
     190       1       0       1       1       0       0               0D    324
     508     244       0       1       0       0       0       000010001D    325
     508       1       0       1       1       0       0               0D    326
     510     245       0       1       0       0       0       000010001D    327
     510       1    -315       1       1       0       0               0D    328
     314     246       0       1       0       0       0       000010001D    329
     314       1       0       2       0       0       0               0D    330
     116     248       0       1       0       0       0       000010001D    331
     116       1       0       1       0       0       0               0D    332
     123     249       0       1       0       0       0       000010201D    333
     123       1       0       1       0       0       0               0D    334
     123     250       0       1       0       0       0       000010201D    335
     123       1       0       1       0       0       0               0D    336
     190     251       0       1       0       0       0       000010001D    337
     190       1       0       1       1       0       0               0D    338
     508     252       0       1       0       0       0       000010001D    339
     508       1       0       1       1       0       0               0D    340
     510     253       0       1       0       0       0       000010001D    341
     510       1    -329       1       1       0       0               0D    342
     314     254       0       1       0       0       0       000010001D    343
     314       1       0       2       0       0       0               0D    344
     116     256       0       1       0       0       0       000010001D    345
     116       1       0       1       0       0       0               0D    346
     123     257       0       1       0       0       0       000010201D    347
     123       1       0       1       0       0       0               0D    348
     123     258       0       1       0       0       0       000010201D    349
     123       1       0       1       0       0       0               0D    350
     190     259       0       1       0       0       0       000010001D    351
     190       1       0       1       1       0       0               0D    352
     508     260       0       1       0       0       0       000010001D    353
     508       1       0       3       1       0       0               0D    354
     510     263       0       1       0       0       0       000010001D    355
     510       1    -343       1       1       0       0               0D    356
     314     264       0       1       0       0       0       000010001D    357
     314       1       0       2       0       0       0               0D    358
     116     266       0       1       0       0       0       000010001D    359
     116       1       0       1       0       0       0               0D    360
     123     267       0       1       0       0       0       000010201D    361
     123       1       0       1       0       0       0               0D    362
     123     268       0       1       0       0       0       000010201D    363
     123       1       0       1       0       0       0               0D    364
     190     269       0       1       0       0       0       000010001D    365
     190       1       0       1       1       0       0               0D    366
     508     270       0       1       0       0       0       000010001D    367
     508       1       0       3       1       0       0               0D    368
     510     273       0       1       0       0       0       000010001D    369
     510       1    -357       1       1       0       0               0D    370
     314     274       0       1       0       0       0       000010001D    371
     314       1       0       2       0       0       0               0D    372
     116     276       0       1       0       0       0       000010001D    373
     116       1       0       1       0       0       0               0D    374
     123     277       0       1       0       0       0       000010201D    375
     123       1       0       1       0       0       0               0D    376
     123     278       0       1       0       0       0       000010201D    377
     123       1       0       1       0       0       0               0D    378
     190     279       0       1       0       0       0       000010001D    379
     190       1       0       1       1       0       0               0D    380
     508     280       0       1       0       0       0       000010001D    381
     508       1       0       1       1       0       0               0D    382
     510     281       0       1       0       0       0       000010001D    383
     510       1    -371       1       1       0       0               0D    384
     314     282       0       1       0       0       0       000010001D    385
     314       1       0       2       0       0       0               0D    386
     116     284       0       1       0       0       0       000010001D    387
     116       1       0       1       0       0       0               0D    388
     123     285       0       1       0       0       0       000010201D    389
     123       1       0       1       0       0       0               0D    390
     123     286       0       1       0       0       0       000010201D    391
     123       1       0       1       0       0       0               0D    392
     190     287       0       1       0       0       0       000010001D    393
     190       1       0       1       1       0       0               0D    394
     508     288       0       1       0       0       0       000010001D    395
     508       1       0       1       1       0       0               0D    396
     510     289       0       1       0       0       0       000010001D    397
     510       1    -385       1       1       0       0               0D    398
     314     290       0       1       0       0       0       000010001D    399
     314       1       0       2       0       0       0               0D    400
     116     292       0       1       0       0       0       000010001D    401
     116       1       0       1       0       0       0               0D    402
     123     293       0       1       0       0       0       000010201D    403
     123       1       0       1       0       0       0               0D    404
     123     294       0       1       0       0       0       000010201D    405
     123       1       0       1       0       0       0               0D    406
     190     295       0       1       0       0       0       000010001D    407
     190       1       0       1       1       0       0               0D    408
     508     296       0       1       0       0       0       000010001D    409
     508       1       0       1       1       0       0               0D    410
     510     297       0       1       0       0       0       000010001D    411
     510       1    -399       1       1       0       0               0D    412
     314     298       0       1       0       0       0       000010001D    413
     314       1       0       2       0       0       0               0D    414
     116     300       0       1       0       0       0       000010001D    415
     116       1       0       1       0       0       0               0D    416
     123     301       0       1       0       0       0       000010201D    417
     123       1       0       1       0       0       0               0D    418
     123     302       0       1       0       0       0       000010201D    419
     123       1       0       1       0       0       0               0D    420
     190     303       0       1       0       0       0       000010001D    421
     190       1       0       1       1       0       0               0D    422
     508     304       0       1       0       0       0       000010001D    423
     508       1       0       1       1       0       0               0D    424
     510     305       0       1       0       0       0       000010001D    425
     510       1    -413       1       1       0       0               0D    426
     314     306       0       1       0       0       0       000010001D    427
     314       1       0       2       0       0       0               0D    428
     116     308       0       1       0       0       0       000010001D    429
     116       1       0       1       0       0       0               0D    430
     123     309       0       1       0       0       0       000010201D    431
     123       1       0       1       0       0       0               0D    432
     123     310       0       1       0       0       0       000010201D    433
     123       1       0       1       0       0       0               0D    434
     190     311       0       1       0       0       0       000010001D    435
     190       1       0       1       1       0       0               0D    436
     508     312       0       1       0       0       0       000010001D    437
     508       1       0       1       1       0       0               0D    438
     510     313       0       1       0       0       0       000010001D    439
     510       1    -427       1       1       0       0               0D    440
     314     314       0       1       0       0       0       000010001D    441
     314       1       0       2       0       0       0               0D    442
     116     316       0       1       0       0       0       000010001D    443
     116       1       0       1       0       0       0               0D    444
     123     317       0       1       0       0       0       000010201D    445
     123       1       0       1       0       0       0               0D    446
     123     318       0       1       0       0       0       000010201D    447
     123       1       0       1       0       0       0               0D    448
     190     319       0       1       0       0       0       000010001D    449
     190       1       0       1       1       0       0               0D    450
     508     320       0       1       0       0       0       000010001D    451
     508       1       0       1       1       0       0               0D    452
     508     321       0       1       0       0       0       000010001D    453
     508       1       0       1       1       0       0               0D    454
     510     322       0       1       0       0       0       000010001D    455
     510       1    -441       1       1       0       0               0D    456
     314     323       0       1       0       0       0       000010001D    457
     314       1       0       2       0       0       0               0D    458
     116     325       0       1       0       0       0       000010001D    459
     116       1       0       1       0       0       0               0D    460
     123     326       0       1       0       0       0       000010201D    461
     123       1       0       1       0       0       0               0D    462
     123     327       0       1       0       0       0       000010201D    463
     123       1       0       1       0       0       0               0D    464
     190     328       0       1       0       0       0       000010001D    465
     190       1       0       1       1       0       0               0D    466
     508     329       0       1       0       0       0       000010001D    467
     508       1       0       1       1       0       0               0D    468
     510     330       0       1       0       0       0       000010001D    469
     510       1    -457       1       1       0       0               0D    470
     314     331       0       1       0       0       0       000010001D    471
     314       1       0       2       0       0       0               0D    472
     116     333       0       1       0       0       0       000010001D    473
     116       1       0       1       0       0       0               0D    474
     123     334       0       1       0       0       0       000010201D    475
     123       1       0       1       0       0       0               0D    476
     123     335       0       1       0       0       0       000010201D    477
     123       1       0       1       0       0       0               0D    478
     190     336       0       1       0       0       0       000010001D    479
     190       1       0       1       1       0       0               0D    480
     508     337       0       1       0       0       0       000010001D    481
     508       1       0       1       1       0       0               0D    482
     508     338       0       1       0       0       0       000010001D    483
     508       1       0       1       1       0       0               0D    484
     510     339       0       1       0       0       0       000010001D    485
     510       1    -471       1       1       0       0               0D    486
     314     340       0       1       0       0       0       000010001D    487
     314       1       0       2       0       0       0               0D    488
     116     342       0       1       0       0       0       000010001D    489
     116       1       0       1       0       0       0               0D    490
     123     343       0       1       0       0       0       000010201D    491
     123       1       0       1       0       0       0               0D    492
     123     344       0       1       0       0       0       000010201D    493
     123       1       0       1       0       0       0               0D    494
     190     345       0       1       0       0       0       000010001D    495
     190       1       0       1       1       0       0               0D    496
     508     346       0       1       0       0       0       000010001D    497
     508       1       0       1       1       0       0               0D    498
     510     347       0       1       0       0       0       000010001D    499
     510       1    -487       1       1       0       0               0D    500
     314     348       0       1       0       0       0       000010001D    501
     314       1       0       2       0       0       0               0D    502
     116     350       0       1       0       0       0       000010001D    503
     116       1       0       1       0       0       0               0D    504
     123     351       0       1       0       0       0       000010201D    505
     123       1       0       1       0       0       0               0D    506
     123     352       0       1       0       0       0       000010201D    507
     123       1       0       1       0       0       0               0D    508
     190     353       0       1       0       0       0       000010001D    509
     190       1       0       1       1       0       0               0D    510
     508     354       0       1       0       0       0       000010001D    511
     508       1       0       1       1       0       0               0D    512
     510     355       0       1       0       0       0       000010001D    513
     510       1    -501       1       1       0       0               0D    514
     314     356       0       1       0       0       0       000010001D    515
     314       1       0       2       0       0       0               0D    516
     116     358       0       1       0       0       0       000010001D    517
     116       1       0       1       0       0       0               0D    518
     123     359       0       1       0       0       0       000010201D    519
     123       1       0       1       0       0       0               0D    520
     123     360       0       1       0       0       0       000010201D    521
     123       1       0       1       0       0       0               0D    522
     190     361       0       1       0       0       0       000010001D    523
     190       1       0       1       1       0       0               0D    524
     508     362       0       1       0       0       0       000010001D    525
     508       1       0       1       1       0       0               0D    526
     510     363       0       1       0       0       0       000010001D    527
     510       1    -515       1       1       0       0               0D    528
     314     364       0       1       0       0       0       000010001D    529
     314       1       0       2       0       0       0               0D    530
     116     366       0       1       0       0       0       000010001D    531
     116       1       0       1       0       0       0               0D    532
     123     367       0       1       0       0       0       000010201D    533
     123       1       0       1       0       0       0               0D    534
     123     368       0       1       0       0       0       000010201D    535
     123       1       0       1       0       0       0               0D    536
     190     369       0       1       0       0       0       000010001D    537
     190       1       0       1       1       0       0               0D    538
     508     370       0       1       0       0       0       000010001D    539
     508       1       0       1       1       0       0               0D    540
     510     371       0       1       0       0       0       000010001D    541
     510       1    -529       1       1       0       0               0D    542
     314     372       0       1       0       0       0       000010001D    543
     314       1       0       2       0       0       0               0D    544
     116     374       0       1       0       0       0       000010001D    545
     116       1       0       1       0       0       0               0D    546
     123     375       0       1       0       0       0       000010201D    547
     123       1       0       1       0       0       0               0D    548
     123     376       0       1       0       0       0       000010201D    549
     123       1       0       1       0       0       0               0D    550
     190     377       0       1       0       0       0       000010001D    551
     190       1       0       1       1       0       0               0D    552
     508     378       0       1       0       0       0       000010001D    553
     508       1       0       1       1       0       0               0D    554
     510     379       0       1       0       0       0       000010001D    555
     510       1    -543       1       1       0       0               0D    556
     314     380       0       1       0       0       0       000010001D    557
     314       1       0       2       0       0       0               0D    558
     116     382       0       1       0       0       0       000010001D    559
     116       1       0       1       0       0       0               0D    560
     123     383       0       1       0       0       0       000010201D    561
     123       1       0       1       0       0       0               0D    562
     123     384       0       1       0       0       0       000010201D    563
     123       1       0       1       0       0       0               0D    564
     190     385       0       1       0       0       0       000010001D    565
     190       1       0       1       1       0       0               0D    566
     508     386       0       1       0       0       0       000010001D    567
     508       1       0       1       1       0       0               0D    568
     508     387       0       1       0       0       0       000010001D    569
     508       1       0       1       1       0       0               0D    570
     510     388       0       1       0       0       0       000010001D    571
     510       1    -557       1       1       0       0               0D    572
     314     389       0       1       0       0       0       000010001D    573
     314       1       0       2       0       0       0               0D    574
     116     391       0       1       0       0       0       000010001D    575
     116       1       0       1       0       0       0               0D    576
     123     392       0       1       0       0       0       000010201D    577
     123       1       0       1       0       0       0               0D    578
     123     393       0       1       0       0       0       000010201D    579
     123       1       0       1       0       0       0               0D    580
     190     394       0       1       0       0       0       000010001D    581
     190       1       0       1       1       0       0               0D    582
     508     395       0       1       0       0       0       000010001D    583
     508       1       0       1       1       0       0               0D    584
     510     396       0       1       0       0       0       000010001D    585
     510       1    -573       1       1       0       0               0D    586
     314     397       0       1       0       0       0       000010001D    587
     314       1       0       2       0       0       0               0D    588
     116     399       0       1       0       0       0       000010001D    589
     116       1       0       1       0       0       0               0D    590
     123     400       0       1       0       0       0       000010201D    591
     123       1       0       1       0       0       0               0D    592
     123     401       0       1       0       0       0       000010201D    593
     123       1       0       1       0       0       0               0D    594
     190     402       0       1       0       0       0       000010001D    595
     190       1       0       1       1       0       0               0D    596
     508     403       0       1       0       0       0       000010001D    597
     508       1       0       1       1       0       0               0D    598
     510     404       0       1       0       0       0       000010001D    599
     510       1    -587       1       1       0       0               0D    600
     314     405       0       1       0       0       0       000010001D    601
     314       1       0       2       0       0       0               0D    602
     116     407       0       1       0       0       0       000010001D    603
     116       1       0       1       0       0       0               0D    604
     123     408       0       1       0       0       0       000010201D    605
     123       1       0       1       0       0       0               0D    606
     123     409       0       1       0       0       0       000010201D    607
     123       1       0       1       0       0       0               0D    608
     190     410       0       1       0       0       0       000010001D    609
     190       1       0       1       1       0       0               0D    610
     508     411       0       1       0       0       0       000010001D    611
     508       1       0       1       1       0       0               0D    612
     508     412       0       1       0       0       0       000010001D    613
     508       1       0       1       1       0       0               0D    614
     510     413       0       1       0       0       0       000010001D    615
     510       1    -601       1       1       0       0               0D    616
     314     414       0       1       0       0       0       000010001D    617
     314       1       0       2       0       0       0               0D    618
     116     416       0       1       0       0       0       000010001D    619
     116       1       0       1       0       0       0               0D    620
     123     417       0       1       0       0       0       000010201D    621
     123       1       0       1       0       0       0               0D    622
     123     418       0       1       0       0       0       000010201D    623
     123       1       0       1       0       0       0               0D    624
     190     419       0       1       0       0       0       000010001D    625
     190       1       0       1       1       0       0               0D    626
     508     420       0       1       0       0       0       000010001D    627
     508       1       0       1       1       0       0               0D    628
     510     421       0       1       0       0       0       000010001D    629
     510       1    -617       1       1       0       0               0D    630
     314     422       0       1       0       0       0       000010001D    631
     314       1       0       2       0       0       0               0D    632
     116     424       0       1       0       0       0       000010001D    633
     116       1       0       1       0       0       0               0D    634
     123     425       0       1       0       0       0       000010201D    635
     123       1       0       1       0       0       0               0D    636
     123     426       0       1       0       0       0       000010201D    637
     123       1       0       1       0       0       0               0D    638
     190     427       0       1       0       0       0       000010001D    639
     190       1       0       1       1       0       0               0D    640
     508     428       0       1       0       0       0       000010001D    641
     508       1       0       1       1       0       0               0D    642
     510     429       0       1       0       0       0       000010001D    643
     510       1    -631       1       1       0       0               0D    644
     314     430       0       1       0       0       0       000010001D    645
     314       1       0       2       0       0       0               0D    646
     116     432       0       1       0       0       0       000010001D    647
     116       1       0       1       0       0       0               0D    648
     123     433       0       1       0       0       0       000010201D    649
     123       1       0       1       0       0       0               0D    650
     123     434       0       1       0       0       0       000010201D    651
     123       1       0       1       0       0       0               0D    652
     190     435       0       1       0       0       0       000010001D    653
     190       1       0       1       1       0       0               0D    654
     508     436       0       1       0       0       0       000010001D    655
     508       1       0       1       1       0       0               0D    656
     510     437       0       1       0       0       0       000010001D    657
     510       1    -645       1       1       0       0               0D    658
     314     438       0       1       0       0       0       000010001D    659
     314       1       0       2       0       0       0               0D    660
     116     440       0       1       0       0       0       000010001D    661
     116       1       0       1       0       0       0               0D    662
     123     441       0       1       0       0       0       000010201D    663
     123       1       0       1       0       0       0               0D    664
     123     442       0       1       0       0       0       000010201D    665
     123       1       0       1       0       0       0               0D    666
     190     443       0       1       0       0       0       000010001D    667
     190       1       0       1       1       0       0               0D    668
     508     444       0       1       0       0       0       000010001D    669
     508       1       0       1       1       0       0               0D    670
     510     445       0       1       0       0       0       000010001D    671
     510       1    -659       1       1       0       0               0D    672
     314     446       0       1       0       0       0       000010001D    673
     314       1       0       2       0       0       0               0D    674
     116     448       0       1       0       0       0       000010001D    675
     116       1       0       1       0       0       0               0D    676
     123     449       0       1       0       0       0       000010201D    677
     123       1       0       1       0       0       0               0D    678
     123     450       0       1       0       0       0       000010201D    679
     123       1       0       1       0       0       0               0D    680
     190     451       0       1       0       0       0       000010001D    681
     190       1       0       1       1       0       0               0D    682
     508     452       0       1       0       0       0       000010001D    683
     508       1       0       1       1       0       0               0D    684
     510     453       0       1       0       0       0       000010001D    685
     510       1    -673       1       1       0       0               0D    686
     314     454       0       1       0       0       0       000010001D    687
     314       1       0       2       0       0       0               0D    688
     116     456       0       1       0       0       0       000010001D    689
     116       1       0       1       0       0       0               0D    690
     123     457       0       1       0       0       0       000010201D    691
     123       1       0       1       0       0       0               0D    692
     123     458       0       1       0       0       0       000010201D    693
     123       1       0       1       0       0       0               0D    694
     190     459       0       1       0       0       0       000010001D    695
     190       1       0       1       1       0       0               0D    696
     508     460       0       1       0       0       0       000010001D    697
     508       1       0       1       1       0       0               0D    698
     510     461       0       1       0       0       0       000010001D    699
     510       1    -687       1       1       0       0               0D    700
     314     462       0       1       0       0       0       000010001D    701
     314       1       0       2       0       0       0               0D    702
     116     464       0       1       0       0       0       000010001D    703
     116       1       0       1       0       0       0               0D    704
     123     465       0       1       0       0       0       000010201D    705
     123       1       0       1       0       0       0               0D    706
     123     466       0       1       0       0       0       000010201D    707
     123       1       0       1       0       0       0               0D    708
     190     467       0       1       0       0       0       000010001D    709
     190       1       0       1       1       0       0               0D    710
     508     468       0       1       0       0       0       000010001D    711
     508       1       0       1       1       0       0               0D    712
     510     469       0       1       0       0       0       000010001D    713
     510       1    -701       1       1       0       0               0D    714
     314     470       0       1       0       0       0       000010001D    715
     314       1       0       2       0       0       0               0D    716
     116     472       0       1       0       0       0       000010001D    717
     116       1       0       1       0       0       0               0D    718
     123     473       0       1       0       0       0       000010201D    719
     123       1       0       1       0       0       0               0D    720
     123     474       0       1       0       0       0       000010201D    721
     123       1       0       1       0       0       0               0D    722
     190     475       0       1       0       0       0       000010001D    723
     190       1       0       1       1       0       0               0D    724
     508     476       0       1       0       0       0       000010001D    725
     508       1       0       1       1       0       0               0D    726
     510     477       0       1       0       0       0       000010001D    727
     510       1    -715       1       1       0       0               0D    728
     514     478       0       1       0       0       0       000010001D    729
     514       1       0       4       1       0       0               0D    730
     186     482       0       1       0       0       0       000000001D    731
     186       1       0       1       0       0       0               0D    732
314,75.29411911964417,75.29411911964417,75.29411911964417,10HMix       1P      1
edColor;                                                               1P      2
116,45.,100.,300.;                                                     3P      3
123,0.,1.,0.;                                                          5P      4
123,-1.,0.,0.;                                                         7P      5
190,3,5,7;                                                             9P      6
110,-50.,99.99999999999861,450.,50.,99.99999999999861,450.;           11P      7
502,64,45.,99.99999999999861,445.,45.,-95.,295.,-1706.,-1800.,        13P      8
3308.4907918643949,1706.,4800.,-8.48920813560499,-45.,                13P      9
-99.99999999999861,345.,-50.,-99.99999999999861,450.,50.,             13P     10
-99.99999999999861,450.,50.,99.99999999999861,450.,-45.,2.5,          13P     11
445.,50.,100.,300.,1701.,4800.,-0.00000000000014,-45.,-2.5,445.,      13P     12
1701.,4800.,3300.0015837287901,-1706.,-1800.,-8.48920813560476,       13P     13
1701.,-1800.,3300.0015837287901,45.,-95.,345.,-196.,295.,295.,        13P     14
-196.,-295.,5.,-1706.,4800.,3308.4907918643949,-1701.,-1800.,         13P     15
-0.00000000000017,45.,99.99999999999861,345.,-45.,95.,295.,           13P     16
-1701.,-1800.,3300.0015837287901,201.,300.,-0.00000000000015,         13P     17
-1706.,4800.,-8.48920813560476,-201.,-300.,-0.00000000000016,         13P     18
-45.,99.99999999999861,445.,1706.,-1800.,-8.48920813560484,           13P     19
-201.,300.,-0.00000000000014,1706.,-1800.,3308.4907918643949,         13P     20
-45.,95.,345.,-50.,99.99999999999861,450.,-196.,295.,5.,-50.,         13P     21
-100.,300.,45.,95.,345.,-201.,-300.,300.,-50.,100.,300.,              13P     22
-45.0000000000053,99.99999999999861,345.,201.,-300.,                  13P     23
-0.00000000000017,201.,-300.,300.,201.,300.,300.,-45.,2.5,300.,       13P     24
-45.,-95.,295.,50.,-100.,300.,45.,-2.5,445.,-45.,-2.5,300.,45.,       13P     25
2.5,300.,196.,295.,295.,45.,95.,295.,45.,2.5,445.,-1701.,4800.,       13P     26
-0.00000000000017,-1701.,4800.,3300.0015837287901,196.,-295.,         13P     27
295.,-196.,-295.,295.,45.,-99.99999999999861,345.,45.,                13P     28
-99.99999999999861,445.,-45.,-99.99999999999861,445.,-45.,-95.,       13P     29
345.,196.,295.,5.,-201.,300.,300.,45.,-2.5,300.,1706.,4800.,          13P     30
3308.4907918643949,196.,-295.,5.,1701.,-1800.,-0.00000000000013;      13P     31
110,50.,-99.99999999999861,450.,-50.,-99.99999999999861,450.;         15P     32
110,45.,99.99999999999861,445.,45.,2.5,445.;                          17P     33
110,-45.,2.5,445.,-45.,99.99999999999861,445.;                        19P     34
110,45.,2.5,445.,-45.,2.5,445.;                                       21P     35
110,50.,-99.99999999999861,450.,50.,99.99999999999862,450.;           23P     36
110,-50.,99.99999999999862,450.,-50.,-99.99999999999861,450.;         25P     37
110,49.99999999999999,-100.,300.,-49.99999999999999,-100.,300.;       27P     38
110,50.,100.00000000000003,300.,50.,-100.,300.;                       29P     39
110,-49.99999999999999,100.,300.,49.99999999999999,100.,300.;         31P     40
110,-50.,-100.,300.,-50.,100.00000000000003,300.;                     33P     41
110,-201.,-300.,300.,201.,-300.,300.;                                 35P     42
110,-201.,300.,300.,-201.,-300.,300.;                                 37P     43
110,201.,300.,300.,-201.,300.,300.;                                   39P     44
110,201.,-300.,300.,201.,300.,300.;                                   41P     45
110,45.,2.5,300.,45.,2.5,445.;                                        43P     46
110,45.,-2.5,300.,45.,2.5,300.;                                       45P     47
110,45.,-2.5,445.,45.,-2.5,300.;                                      47P     48
110,45.,-99.99999999999862,445.,45.,-2.5,445.;                        49P     49
110,45.00000000001043,-99.99999999999719,345.,45.00000000003361,      51P     50
-99.99999999999095,445.;                                              51P     51
110,45.,-95.,345.,45.,-99.99999999999862,345.;                        53P     52
110,45.,-95.,295.,45.,-95.,345.;                                      55P     53
110,45.,95.,295.,45.,-95.,295.;                                       57P     54
110,45.,95.,345.,45.,95.,295.;                                        59P     55
110,45.,99.99999999999861,345.,45.,95.,345.;                          61P     56
110,45.,100.00000000001073,445.,45.,100.00000000000358,345.;          63P     57
110,-45.,95.,345.,-45.,99.99999999999862,345.;                        65P     58
110,-45.,95.,295.,-45.,95.,345.;                                      67P     59
110,-45.,-95.,295.,-45.,95.,295.;                                     69P     60
110,-45.,-95.,345.,-45.,-95.,295.;                                    71P     61
110,-45.,-99.99999999999861,345.,-45.,-95.,345.;                      73P     62
110,-45.,-100.,445.,-45.,-100.,345.;                                  75P     63
110,-45.,-2.5,445.,-45.,-99.99999999999861,445.;                      77P     64
110,-45.,-2.5,300.,-45.,-2.5,445.;                                    79P     65
110,-45.,2.5,300.,-45.,-2.5,300.;                                     81P     66
110,-45.,2.5,445.,-45.,2.5,300.;                                      83P     67
110,-45.00000000001043,99.99999999999719,345.,                        85P     68
-45.00000000003361,99.99999999999095,445.;                            85P     69
110,45.,2.5,300.,-45.,2.5,300.;                                       87P     70
110,45.,-100.,345.,-45.,-100.,345.;                                   89P     71
110,-45.0000000000053,100.,345.,45.,100.,345.;                        91P     72
110,201.,-300.,-0.00000000000017,201.,-300.,300.;                     93P     73
110,-201.,-300.,-0.00000000000017,201.,-300.,-0.00000000000017;       95P     74
110,-201.,-300.,300.,-201.,-300.,-0.00000000000017;                   97P     75
110,-201.,300.,300.,-201.,300.,-0.00000000000014;                     99P     76
110,-201.,300.,-0.00000000000014,-201.,-300.,-0.00000000000014;      101P     77
110,201.,300.,300.,201.,300.,-0.00000000000015;                      103P     78
110,201.,300.,-0.00000000000014,-201.,300.,-0.00000000000014;        105P     79
110,201.,-300.,-0.00000000000017,201.,300.,-0.00000000000017;        107P     80
110,45.,-2.5,300.,-45.,-2.5,300.;                                    109P     81
110,45.,-2.5,445.,-45.,-2.5,445.;                                    111P     82
110,45.,-95.,345.,-45.,-95.,345.;                                    113P     83
110,45.,-95.,295.,-45.,-95.,295.;                                    115P     84
110,44.99999999999999,95.,295.,-44.99999999999999,95.,295.;          117P     85
110,196.,-295.,295.,-196.,-295.,295.;                                119P     86
110,196.,295.,295.,196.,-295.,295.;                                  121P     87
110,-196.,295.,295.,196.,295.,295.;                                  123P     88
110,-196.,-295.,295.,-196.,295.,295.;                                125P     89
110,45.,95.,345.,-45.,95.,345.;                                      127P     90
110,1701.,-1800.,-0.00000000000013,1701.,4800.,                      129P     91
-0.00000000000013;                                                   129P     92
110,-1701.,-1800.,-0.00000000000014,1701.,-1800.,                    131P     93
-0.00000000000014;                                                   131P     94
110,-1701.,4800.,-0.00000000000015,-1701.,-1800.,                    133P     95
-0.00000000000015;                                                   133P     96
110,1701.,4800.,-0.00000000000014,-1701.,4800.,                      135P     97
-0.00000000000014;                                                   135P     98
110,196.,-295.,5.,-196.,-295.,5.;                                    137P     99
110,196.,-295.,295.,196.,-295.,5.;                                   139P    100
110,-196.,-295.,5.,-196.,-295.,295.;                                 141P    101
110,196.,295.,5.,196.,-295.,5.;                                      143P    102
110,196.,295.,295.,196.,295.,5.;                                     145P    103
110,-196.,295.,5.,196.,295.,5.;                                      147P    104
110,-196.,295.,295.,-196.,295.,5.;                                   149P    105
110,-196.,-295.,5.,-196.,295.,5.;                                    151P    106
110,1701.,-1800.,3300.0015837287901,1701.,4800.,                     153P    107
3300.0015837287901;                                                  153P    108
110,1701.,-1800.,-0.00000000000013,1701.,-1800.,                     155P    109
3300.0015837287901;                                                  155P    110
110,1701.,4800.,3300.0015837287901,1701.,4800.,                      157P    111
-0.00000000000014;                                                   157P    112
110,-1701.,-1800.,3300.0015837287901,1701.,-1800.,                   159P    113
3300.0015837287901;                                                  159P    114
110,-1701.,-1800.,-0.00000000000022,-1701.,-1800.,                   161P    115
3300.0015837287897;                                                  161P    116
110,-1706.,-1800.,-8.48920813560472,1706.,-1800.,                    163P    117
-8.48920813560472;                                                   163P    118
110,-1706.,-1800.,3308.4907918643944,-1706.,-1800.,                  165P    119
-8.48920813560472;                                                   165P    120
110,1706.,-1800.,3308.4907918643949,-1706.,-1800.,                   167P    121
3308.4907918643949;                                                  167P    122
110,1706.,-1800.,-8.48920813560494,1706.,-1800.,                     169P    123
3308.4907918643944;                                                  169P    124
110,-1701.,4800.,3300.0015837287901,-1701.,-1800.,                   171P    125
3300.0015837287901;                                                  171P    126
110,-1701.,4800.,-0.00000000000022,-1701.,4800.,                     173P    127
3300.0015837287901;                                                  173P    128
110,1701.,4800.,3300.0015837287901,-1701.,4800.,                     175P    129
3300.0015837287901;                                                  175P    130
110,-1706.,4800.,3308.4907918643949,1706.,4800.,                     177P    131
3308.4907918643949;                                                  177P    132
110,-1706.,4800.,-8.48920813560476,-1706.,4800.,                     179P    133
3308.4907918643949;                                                  179P    134
110,1706.,4800.,-8.489208135605,-1706.,4800.,-8.489208135605;        181P    135
110,1706.,4800.,3308.4907918643949,1706.,4800.,                      183P    136
-8.48920813560499;                                                   183P    137
110,-1706.,-1800.,-8.48920813560476,-1706.,4800.,                    185P    138
-8.48920813560476;                                                   185P    139
110,1706.,4800.,-8.48920813560499,1706.,-1800.,                      187P    140
-8.48920813560499;                                                   187P    141
110,-1706.,-1800.,3308.4907918643949,-1706.,4800.,                   189P    142
3308.4907918643949;                                                  189P    143
110,1706.,-1800.,3308.4907918643949,1706.,4800.,                     191P    144
3308.4907918643949;                                                  191P    145
110,-45.,-99.99999999999861,445.,45.,-99.99999999999861,445.;        193P    146
110,45.00000000000001,99.99999999999861,445.00000000000813,-45.,     195P    147
99.99999999999861,445.0000000000025;                                 195P    148
110,-50.,100.,450.,-50.,100.,300.;                                   197P    149
110,-50.,-100.,300.,-50.,-100.,450.;                                 199P    150
110,50.,100.,450.,50.,100.,300.;                                     201P    151
110,50.,-100.,300.,50.,-100.,450.;                                   203P    152
504,96,11,13,32,13,8,15,13,7,13,6,17,13,1,13,50,19,13,9,13,27,       205P    153
21,13,50,13,9,23,13,7,13,8,25,13,32,13,6,27,13,44,13,34,29,13,       205P    154
10,13,44,31,13,37,13,10,33,13,34,13,37,35,13,36,13,40,37,13,60,      205P    155
13,36,39,13,41,13,60,41,13,40,13,41,43,13,47,13,50,45,13,61,13,      205P    156
47,47,13,45,13,61,49,13,56,13,45,51,13,55,13,56,53,13,16,13,55,      205P    157
55,13,2,13,16,57,13,49,13,2,59,13,35,13,49,61,13,21,13,35,63,13,     205P    158
1,13,21,65,13,31,13,38,67,13,22,13,31,69,13,43,13,22,71,13,58,       205P    159
13,43,73,13,5,13,58,75,13,57,13,5,77,13,12,13,57,79,13,46,13,12,     205P    160
81,13,42,13,46,83,13,9,13,42,85,13,38,13,27,87,13,47,13,42,89,       205P    161
13,55,13,5,91,13,38,13,21,93,13,39,13,40,95,13,26,13,39,97,13,       205P    162
36,13,26,99,13,60,13,29,101,13,29,13,26,103,13,41,13,24,105,13,      205P    163
24,13,29,107,13,39,13,24,109,13,61,13,46,111,13,45,13,12,113,13,     205P    164
16,13,58,115,13,2,13,43,117,13,49,13,22,119,13,53,13,54,121,13,      205P    165
48,13,53,123,13,17,13,48,125,13,54,13,17,127,13,35,13,31,129,13,     205P    166
64,13,11,131,13,20,13,64,133,13,51,13,20,135,13,11,13,51,137,13,     205P    167
63,13,18,139,13,53,13,63,141,13,18,13,54,143,13,59,13,63,145,13,     205P    168
48,13,59,147,13,33,13,59,149,13,17,13,33,151,13,18,13,33,153,13,     205P    169
15,13,13,155,13,64,13,15,157,13,13,13,11,159,13,23,13,15,161,13,     205P    170
20,13,23,163,13,14,13,28,165,13,3,13,14,167,13,30,13,3,169,13,       205P    171
28,13,30,171,13,52,13,23,173,13,51,13,52,175,13,13,13,52,177,13,     205P    172
19,13,62,179,13,25,13,19,181,13,4,13,25,183,13,62,13,4,185,13,       205P    173
14,13,25,187,13,4,13,28,189,13,3,13,19,191,13,30,13,62,193,13,       205P    174
57,13,56,195,13,1,13,27,197,13,32,13,37,199,13,34,13,6,201,13,8,     205P    175
13,10,203,13,44,13,7;                                                205P    176
508,4,0,205,1,1,0,0,205,95,1,0,0,205,10,0,0,0,205,93,0,0;            207P    177
508,4,0,205,37,0,0,0,205,40,1,0,0,205,26,0,0,0,205,92,1,0;           209P    178
510,9,2,1,207,209;                                                   211P    179
314,75.29411911964417,75.29411911964417,75.29411911964417,10HMix     213P    180
edColor;                                                             213P    181
116,-84.7484434797928,124.418130978025,444.99999999999494;           215P    182
123,0.00000000000006,-0.00000000000011,-1.;                          217P    183
123,-0.86602540378444,-0.5,-0.;                                      219P    184
190,215,217,219;                                                     221P    185
508,4,0,205,92,0,0,0,205,3,1,0,0,205,5,1,0,0,205,4,1,0;              223P    186
510,221,1,1,223;                                                     225P    187
314,75.29411911964417,75.29411911964417,75.29411911964417,10HMix     227P    188
edColor;                                                             227P    189
116,50.,-98.6602540378443,300.;                                      229P    190
123,1.,0.,0.;                                                        231P    191
123,0.,1.,0.;                                                        233P    192
190,229,231,233;                                                     235P    193
508,4,0,205,9,0,0,0,205,95,0,0,0,205,6,0,0,0,205,96,0,0;             237P    194
510,235,1,1,237;                                                     239P    195
314,75.29411911964417,75.29411911964417,75.29411911964417,10HMix     241P    196
edColor;                                                             241P    197
116,-201.,-300.,300.;                                                243P    198
123,0.,0.,1.;                                                        245P    199
123,1.,0.,0.;                                                        247P    200
190,243,245,247;                                                     249P    201
508,4,0,205,13,1,0,0,205,12,1,0,0,205,15,1,0,0,205,14,1,0;           251P    202
508,4,0,205,9,1,0,0,205,8,1,0,0,205,11,1,0,0,205,10,1,0;             253P    203
510,249,2,1,251,253;                                                 255P    204
314,75.29411911964417,75.29411911964417,75.29411911964417,10HMix     257P    205
edColor;                                                             257P    206
116,-45.,-100.,300.;                                                 259P    207
123,0.,-1.,0.;                                                       261P    208
123,1.,0.,0.;                                                        263P    209
190,259,261,263;                                                     265P    210
508,4,0,205,8,0,0,0,205,96,1,0,0,205,2,1,0,0,205,94,0,0;             267P    211
508,4,0,205,39,1,0,0,205,32,0,0,0,205,91,1,0,0,205,20,0,0;           269P    212
510,265,2,1,267,269;                                                 271P    213
314,75.29411911964417,75.29411911964417,75.29411911964417,10HMix     273P    214
edColor;                                                             273P    215
116,-74.5764183706773,-141.03594347978341,450.;                      275P    216
123,0.,0.,1.;                                                        277P    217
123,1.,0.,0.;                                                        279P    218
190,275,277,279;                                                     281P    219
508,4,0,205,2,0,0,0,205,6,1,0,0,205,1,0,0,0,205,7,1,0;               283P    220
510,281,1,1,283;                                                     285P    221
314,73.33333492279053,73.33333492279053,73.33333492279053,10HMix     287P    222
edColor;                                                             287P    223
116,1706.,-1700.,1258.4907918643939;                                 289P    224
123,1.,0.,0.;                                                        291P    225
123,0.,0.,-1.;                                                       293P    226
190,289,291,293;                                                     295P    227
508,4,0,205,79,0,0,0,205,88,0,0,0,205,86,0,0,0,205,90,0,0;           297P    228
510,295,1,1,297;                                                     299P    229
314,73.33333492279053,73.33333492279053,73.33333492279053,10HMix     301P    230
edColor;                                                             301P    231
116,-201.,-300.,300.;                                                303P    232
123,0.,-1.,0.;                                                       305P    233
123,0.,0.,-1.;                                                       307P    234
190,303,305,307;                                                     309P    235
508,4,0,205,41,1,0,0,205,12,0,0,0,205,43,1,0,0,205,42,1,0;           311P    236
510,309,1,1,311;                                                     313P    237
314,75.29411911964417,75.29411911964417,75.29411911964417,10HMix     315P    238
edColor;                                                             315P    239
116,-50.,98.6602540378444,300.;                                      317P    240
123,-1.,0.,0.;                                                       319P    241
123,0.,-1.,0.;                                                       321P    242
190,317,319,321;                                                     323P    243
508,4,0,205,7,0,0,0,205,93,1,0,0,205,11,0,0,0,205,94,1,0;            325P    244
510,323,1,1,325;                                                     327P    245
314,73.33333492279053,73.33333492279053,73.33333492279053,10HMix     329P    246
edColor;                                                             329P    247
116,45.,2.5,300.;                                                    331P    248
123,0.,1.,0.;                                                        333P    249
123,-1.,0.,0.;                                                       335P    250
190,331,333,335;                                                     337P    251
508,4,0,205,16,0,0,0,205,38,1,0,0,205,36,0,0,0,205,5,0,0;            339P    252
510,337,1,1,339;                                                     341P    253
314,73.33333492279053,73.33333492279053,73.33333492279053,10HMix     343P    254
edColor;                                                             343P    255
116,-45.,-100.,295.;                                                 345P    256
123,1.,0.,0.;                                                        347P    257
123,0.,1.,0.;                                                        349P    258
190,345,347,349;                                                     351P    259
508,12,0,205,28,1,0,0,205,27,1,0,0,205,37,1,0,0,205,4,0,0,0,205,     353P    260
36,1,0,0,205,35,1,0,0,205,34,1,0,0,205,33,1,0,0,205,32,1,0,0,        353P    261
205,31,1,0,0,205,30,1,0,0,205,29,1,0;                                353P    262
510,351,1,1,353;                                                     355P    263
314,73.33333492279053,73.33333492279053,73.33333492279053,10HMix     357P    264
edColor;                                                             357P    265
116,45.,100.,295.;                                                   359P    266
123,-1.,0.,0.;                                                       361P    267
123,0.,-1.,0.;                                                       363P    268
190,359,361,363;                                                     365P    269
508,12,0,205,17,1,0,0,205,16,1,0,0,205,3,0,0,0,205,26,1,0,0,205,     367P    270
25,1,0,0,205,24,1,0,0,205,23,1,0,0,205,22,1,0,0,205,21,1,0,0,        367P    271
205,20,1,0,0,205,19,1,0,0,205,18,1,0;                                367P    272
510,365,1,1,367;                                                     369P    273
314,73.33333492279053,73.33333492279053,73.33333492279053,10HMix     371P    274
edColor;                                                             371P    275
116,-1004.9999999999999,-1700.,3308.4907918643949;                   373P    276
123,0.,0.,1.;                                                        375P    277
123,1.,0.,0.;                                                        377P    278
190,373,375,377;                                                     379P    279
508,4,0,205,78,0,0,0,205,90,1,0,0,205,83,0,0,0,205,89,0,0;           381P    280
510,379,1,1,381;                                                     383P    281
314,73.33333492279053,73.33333492279053,73.33333492279053,10HMix     385P    282
edColor;                                                             385P    283
116,-1706.,-1700.,-8.48920813560473;                                 387P    284
123,-1.,0.,0.;                                                       389P    285
123,0.,0.,1.;                                                        391P    286
190,387,389,391;                                                     393P    287
508,4,0,205,77,0,0,0,205,89,1,0,0,205,84,0,0,0,205,87,0,0;           395P    288
510,393,1,1,395;                                                     397P    289
314,73.33333492279053,73.33333492279053,73.33333492279053,10HMix     399P    290
edColor;                                                             399P    291
116,1004.9999999999999,-1700.,-8.489208135605;                       401P    292
123,-0.,0.,-1.;                                                      403P    293
123,-1.,0.,0.;                                                       405P    294
190,401,403,405;                                                     407P    295
508,4,0,205,76,0,0,0,205,87,1,0,0,205,85,0,0,0,205,88,1,0;           409P    296
510,407,1,1,409;                                                     411P    297
314,73.33333492279053,73.33333492279053,73.33333492279053,10HMix     413P    298
edColor;                                                             413P    299
116,1000.,-1700.,3300.0015837287901;                                 415P    300
123,0.,0.,-1.;                                                       417P    301
123,-1.,0.,0.;                                                       419P    302
190,415,417,419;                                                     421P    303
508,4,0,205,74,0,0,0,205,80,0,0,0,205,82,0,0,0,205,71,0,0;           423P    304
510,421,1,1,423;                                                     425P    305
314,73.33333492279053,73.33333492279053,73.33333492279053,10HMix     427P    306
edColor;                                                             427P    307
116,-196.,-295.,5.;                                                  429P    308
123,0.,0.,1.;                                                        431P    309
123,1.,0.,0.;                                                        433P    310
190,429,431,433;                                                     435P    311
508,4,0,205,66,0,0,0,205,68,0,0,0,205,70,0,0,0,205,63,0,0;           437P    312
510,435,1,1,437;                                                     439P    313
314,73.33333492279053,73.33333492279053,73.33333492279053,10HMix     441P    314
edColor;                                                             441P    315
116,-1004.9999999999999,4800.,-8.48920813560494;                     443P    316
123,0.,1.,0.;                                                        445P    317
123,0.,0.,1.;                                                        447P    318
190,443,445,447;                                                     449P    319
508,4,0,205,84,1,0,0,205,83,1,0,0,205,86,1,0,0,205,85,1,0;           451P    320
508,4,0,205,73,0,0,0,205,82,1,0,0,205,81,0,0,0,205,62,0,0;           453P    321
510,449,2,1,451,453;                                                 455P    322
314,73.33333492279053,73.33333492279053,73.33333492279053,10HMix     457P    323
edColor;                                                             457P    324
116,-1701.,-1700.,1250.0015837287899;                                459P    325
123,1.,0.,0.;                                                        461P    326
123,0.,0.,-1.;                                                       463P    327
190,459,461,463;                                                     465P    328
508,4,0,205,75,0,0,0,205,61,0,0,0,205,81,1,0,0,205,80,1,0;           467P    329
510,465,1,1,467;                                                     469P    330
314,73.33333492279053,73.33333492279053,73.33333492279053,10HMix     471P    331
edColor;                                                             471P    332
116,-1004.9999999999999,-1800.,1258.4907918643939;                   473P    333
123,0.,-1.,0.;                                                       475P    334
123,0.,0.,-1.;                                                       477P    335
190,473,475,477;                                                     479P    336
508,4,0,205,77,1,0,0,205,76,1,0,0,205,79,1,0,0,205,78,1,0;           481P    337
508,4,0,205,72,0,0,0,205,60,0,0,0,205,75,1,0,0,205,74,1,0;           483P    338
510,479,2,1,481,483;                                                 485P    339
314,73.33333492279053,73.33333492279053,73.33333492279053,10HMix     487P    340
edColor;                                                             487P    341
116,1701.,-1700.,-0.00000000000013;                                  489P    342
123,-1.,0.,0.;                                                       491P    343
123,0.,0.,1.;                                                        493P    344
190,489,491,493;                                                     495P    345
508,4,0,205,72,1,0,0,205,71,1,0,0,205,73,1,0,0,205,59,0,0;           497P    346
510,495,1,1,497;                                                     499P    347
314,73.33333492279053,73.33333492279053,73.33333492279053,10HMix     501P    348
edColor;                                                             501P    349
116,-196.,-295.,295.;                                                503P    350
123,1.,0.,0.;                                                        505P    351
123,0.,0.,-1.;                                                       507P    352
190,503,505,507;                                                     509P    353
508,4,0,205,65,0,0,0,205,70,1,0,0,205,69,0,0,0,205,57,0,0;           511P    354
510,509,1,1,511;                                                     513P    355
314,73.33333492279053,73.33333492279053,73.33333492279053,10HMix     515P    356
edColor;                                                             515P    357
116,-196.,295.,295.;                                                 517P    358
123,0.,-1.,0.;                                                       519P    359
123,0.,0.,-1.;                                                       521P    360
190,517,519,521;                                                     523P    361
508,4,0,205,69,1,0,0,205,68,1,0,0,205,67,0,0,0,205,56,0,0;           525P    362
510,523,1,1,525;                                                     527P    363
314,73.33333492279053,73.33333492279053,73.33333492279053,10HMix     529P    364
edColor;                                                             529P    365
116,196.,-295.,5.;                                                   531P    366
123,-1.,0.,0.;                                                       533P    367
123,0.,0.,1.;                                                        535P    368
190,531,533,535;                                                     537P    369
508,4,0,205,67,1,0,0,205,66,1,0,0,205,64,0,0,0,205,55,0,0;           539P    370
510,537,1,1,539;                                                     541P    371
314,73.33333492279053,73.33333492279053,73.33333492279053,10HMix     543P    372
edColor;                                                             543P    373
116,-196.,-295.,5.;                                                  545P    374
123,0.,1.,0.;                                                        547P    375
123,0.,0.,1.;                                                        549P    376
190,545,547,549;                                                     551P    377
508,4,0,205,64,1,0,0,205,63,1,0,0,205,65,1,0,0,205,54,0,0;           553P    378
510,551,1,1,553;                                                     555P    379
314,73.33333492279053,73.33333492279053,73.33333492279053,10HMix     557P    380
edColor;                                                             557P    381
116,-1000.,-1700.,-0.00000000000014;                                 559P    382
123,0.,0.,1.;                                                        561P    383
123,1.,0.,0.;                                                        563P    384
190,559,561,563;                                                     565P    385
508,4,0,205,60,1,0,0,205,59,1,0,0,205,62,1,0,0,205,61,1,0;           567P    386
508,4,0,205,47,0,0,0,205,48,0,0,0,205,42,0,0,0,205,45,0,0;           569P    387
510,565,2,1,567,569;                                                 571P    388
314,73.33333492279053,73.33333492279053,73.33333492279053,10HMix     573P    389
edColor;                                                             573P    390
116,-45.,95.,345.;                                                   575P    391
123,0.,0.,1.;                                                        577P    392
123,1.,0.,0.;                                                        579P    393
190,575,577,579;                                                     581P    394
508,4,0,205,27,0,0,0,205,58,0,0,0,205,25,0,0,0,205,40,0,0;           583P    395
510,581,1,1,583;                                                     585P    396
314,73.33333492279053,73.33333492279053,73.33333492279053,10HMix     587P    397
edColor;                                                             587P    398
116,-45.,95.,295.;                                                   589P    399
123,0.,-1.,0.;                                                       591P    400
123,1.,0.,0.;                                                        593P    401
190,589,591,593;                                                     595P    402
508,4,0,205,28,0,0,0,205,53,0,0,0,205,24,0,0,0,205,58,1,0;           597P    403
510,595,1,1,597;                                                     599P    404
314,73.33333492279053,73.33333492279053,73.33333492279053,10HMix     601P    405
edColor;                                                             601P    406
116,196.,-295.,295.;                                                 603P    407
123,0.,0.,-1.;                                                       605P    408
123,-1.,0.,0.;                                                       607P    409
190,603,605,607;                                                     609P    410
508,4,0,205,55,1,0,0,205,54,1,0,0,205,57,1,0,0,205,56,1,0;           611P    411
508,4,0,205,29,0,0,0,205,52,0,0,0,205,23,0,0,0,205,53,1,0;           613P    412
510,609,2,1,611,613;                                                 615P    413
314,73.33333492279053,73.33333492279053,73.33333492279053,10HMix     617P    414
edColor;                                                             617P    415
116,45.,-95.,295.;                                                   619P    416
123,0.,1.,0.;                                                        621P    417
123,-1.,0.,0.;                                                       623P    418
190,619,621,623;                                                     625P    419
508,4,0,205,22,0,0,0,205,52,1,0,0,205,30,0,0,0,205,51,0,0;           627P    420
510,625,1,1,627;                                                     629P    421
314,73.33333492279053,73.33333492279053,73.33333492279053,10HMix     631P    422
edColor;                                                             631P    423
116,-45.,-100.,345.;                                                 633P    424
123,0.,0.,1.;                                                        635P    425
123,1.,0.,0.;                                                        637P    426
190,633,635,637;                                                     639P    427
508,4,0,205,21,0,0,0,205,51,1,0,0,205,31,0,0,0,205,39,0,0;           641P    428
510,639,1,1,641;                                                     643P    429
314,73.33333492279053,73.33333492279053,73.33333492279053,10HMix     645P    430
edColor;                                                             645P    431
116,68.7336336464785,-141.03594347978341,445.;                       647P    432
123,0.,0.,-1.;                                                       649P    433
123,-1.,0.,0.;                                                       651P    434
190,647,649,651;                                                     653P    435
508,4,0,205,91,0,0,0,205,33,0,0,0,205,50,0,0,0,205,19,0,0;           655P    436
510,653,1,1,655;                                                     657P    437
314,73.33333492279053,73.33333492279053,73.33333492279053,10HMix     659P    438
edColor;                                                             659P    439
116,-45.,-2.5,300.;                                                  661P    440
123,0.,-1.,0.;                                                       663P    441
123,1.,0.,0.;                                                        665P    442
190,661,663,665;                                                     667P    443
508,4,0,205,34,0,0,0,205,49,0,0,0,205,18,0,0,0,205,50,1,0;           669P    444
510,667,1,1,669;                                                     671P    445
314,73.33333492279053,73.33333492279053,73.33333492279053,10HMix     673P    446
edColor;                                                             673P    447
116,45.,-2.5,300.;                                                   675P    448
123,0.,0.,-1.;                                                       677P    449
123,-1.,0.,0.;                                                       679P    450
190,675,677,679;                                                     681P    451
508,4,0,205,17,0,0,0,205,49,1,0,0,205,35,0,0,0,205,38,0,0;           683P    452
510,681,1,1,683;                                                     685P    453
314,73.33333492279053,73.33333492279053,73.33333492279053,10HMix     687P    454
edColor;                                                             687P    455
116,201.,-300.,300.;                                                 689P    456
123,1.,0.,0.;                                                        691P    457
123,0.,0.,-1.;                                                       693P    458
190,689,691,693;                                                     695P    459
508,4,0,205,46,0,0,0,205,15,0,0,0,205,41,0,0,0,205,48,1,0;           697P    460
510,695,1,1,697;                                                     699P    461
314,73.33333492279053,73.33333492279053,73.33333492279053,10HMix     701P    462
edColor;                                                             701P    463
116,-201.,300.,-0.00000000000012;                                    703P    464
123,0.,1.,0.;                                                        705P    465
123,0.,0.,1.;                                                        707P    466
190,703,705,707;                                                     709P    467
508,4,0,205,14,0,0,0,205,46,1,0,0,205,47,1,0,0,205,44,0,0;           711P    468
510,709,1,1,711;                                                     713P    469
314,73.33333492279053,73.33333492279053,73.33333492279053,10HMix     715P    470
edColor;                                                             715P    471
116,-201.,-300.,-0.00000000000012;                                   717P    472
123,-1.,0.,0.;                                                       719P    473
123,0.,0.,1.;                                                        721P    474
190,717,719,721;                                                     723P    475
508,4,0,205,13,0,0,0,205,44,1,0,0,205,45,1,0,0,205,43,0,0;           725P    476
510,723,1,1,725;                                                     727P    477
514,37,211,1,225,1,239,1,255,1,271,1,285,1,299,1,313,1,327,1,        729P    478
341,1,355,1,369,1,383,1,397,1,411,1,425,1,439,1,455,1,469,1,485,     729P    479
1,499,1,513,1,527,1,541,1,555,1,571,1,585,1,599,1,615,1,629,1,       729P    480
643,1,657,1,671,1,685,1,699,1,713,1,727,1;                           729P    481
186,729,1,0;                                                         731P    482
S      1G      3D    732P    482                                        T      1
