# Supplementary material for: Wind tunnel and numerical data on the ventilation performance of windcatcher with wing wall
Source: Data Brief. 2016 Sep 19;9:448–52. doi: 10.1016/j.dib.2016.09.007 (PMC5040639; doi:10.1016/j.dib.2016.09.007)
Supplement: Supplementary file 8 — Supplementary 2 (.igs files x 4):Windcatcher and domain geometry– The data files are CAD models of the windcatcher, test room domain and outdoor domain geometry. The models are available in (.IGS) format and can be imported to most CFD tools or platforms such as ANSYS. There are four windcatcher configurations: standard two-sided wind catcher, wind catcher with 30° wing wall, wind catcher with 45° wing wall and wind catcher with 60° wing wall. [file mmc8.zip]

Archive with 1 entries (1 files):
- mmc8.igs
