# Supplementary material for: Wind tunnel and numerical data on the ventilation performance of windcatcher with wing wall
Source: Data Brief. 2016 Sep 19;9:448–52. doi: 10.1016/j.dib.2016.09.007 (PMC5040639; doi:10.1016/j.dib.2016.09.007)
Supplement: Supplementary file 8 — Supplementary 2 (.igs files x 4):Windcatcher and domain geometry– The data files are CAD models of the windcatcher, test room domain and outdoor domain geometry. The models are available in (.IGS) format and can be imported to most CFD tools or platforms such as ANSYS. There are four windcatcher configurations: standard two-sided wind catcher, wind catcher with 30° wing wall, wind catcher with 45° wing wall and wind catcher with 60° wing wall. [file mmc8.zip › mmc8.igs]

C                                                                       S      1
1H,,1H;,10HSolid Edge,11Hwing 30.igs,13H By UGS Corp.,22HXPlus GENERIC/IG      1
GES 3.0,32,38, 6,308,15,7HUnknown,1.000,2,2HMM,1,1.000,15H20160509.00534G      2
7,1.0e-005,0.00,6HAuthor,5HTitle,11,0,15H20160509.005347;               G      3
     314       1       0       1       0       0       0       000010001D      1
     314       1       0       2       0       0       0               0D      2
     116       3       0       1       0       0       0       000010001D      3
     116       1       0       1       0       0       0               0D      4
     123       4       0       1       0       0       0       000010201D      5
     123       1       0       1       0       0       0               0D      6
     123       5       0       1       0       0       0       000010201D      7
     123       1       0       1       0       0       0               0D      8
     190       6       0       1       0       0       0       000010001D      9
     190       1       0       1       1       0       0               0D     10
     110       7       0       1       0       0       0       000010001D     11
     110       1       0       2       0       0       0               0D     12
     502       9       0       1       0       0       0       000010001D     13
     502       1       0      54       1       0       0               0D     14
     110      63       0       1       0       0       0       000010001D     15
     110       1       0       2       0       0       0               0D     16
     110      65       0       1       0       0       0       000010001D     17
     110       1       0       2       0       0       0               0D     18
     110      67       0       1       0       0       0       000010001D     19
     110       1       0       2       0       0       0               0D     20
     110      69       0       1       0       0       0       000010001D     21
     110       1       0       2       0       0       0               0D     22
     110      71       0       1       0       0       0       000010001D     23
     110       1       0       2       0       0       0               0D     24
     110      73       0       1       0       0       0       000010001D     25
     110       1       0       2       0       0       0               0D     26
     110      75       0       1       0       0       0       000010001D     27
     110       1       0       2       0       0       0               0D     28
     110      77       0       1       0       0       0       000010001D     29
     110       1       0       2       0       0       0               0D     30
     110      79       0       1       0       0       0       000010001D     31
     110       1       0       2       0       0       0               0D     32
     110      81       0       1       0       0       0       000010001D     33
     110       1       0       2       0       0       0               0D     34
     110      83       0       1       0       0       0       000010001D     35
     110       1       0       1       0       0       0               0D     36
     110      84       0       1       0       0       0       000010001D     37
     110       1       0       2       0       0       0               0D     38
     110      86       0       1       0       0       0       000010001D     39
     110       1       0       2       0       0       0               0D     40
     110      88       0       1       0       0       0       000010001D     41
     110       1       0       1       0       0       0               0D     42
     110      89       0       1       0       0       0       000010001D     43
     110       1       0       1       0       0       0               0D     44
     110      90       0       1       0       0       0       000010001D     45
     110       1       0       2       0       0       0               0D     46
     110      92       0       1       0       0       0       000010001D     47
     110       1       0       2       0       0       0               0D     48
     110      94       0       1       0       0       0       000010001D     49
     110       1       0       2       0       0       0               0D     50
     110      96       0       1       0       0       0       000010001D     51
     110       1       0       2       0       0       0               0D     52
     110      98       0       1       0       0       0       000010001D     53
     110       1       0       2       0       0       0               0D     54
     110     100       0       1       0       0       0       000010001D     55
     110       1       0       1       0       0       0               0D     56
     110     101       0       1       0       0       0       000010001D     57
     110       1       0       2       0       0       0               0D     58
     110     103       0       1       0       0       0       000010001D     59
     110       1       0       2       0       0       0               0D     60
     110     105       0       1       0       0       0       000010001D     61
     110       1       0       2       0       0       0               0D     62
     110     107       0       1       0       0       0       000010001D     63
     110       1       0       1       0       0       0               0D     64
     124     108       0       1       0       0       0       000010001D     65
     124       1       0       3       0       0       0               0D     66
     100     111       0       1       0       0      65       000010001D     67
     100       1       0       2       0       0       0               0D     68
     110     113       0       1       0       0       0       000010001D     69
     110       1       0       1       0       0       0               0D     70
     110     114       0       1       0       0       0       000010001D     71
     110       1       0       2       0       0       0               0D     72
     110     116       0       1       0       0       0       000010001D     73
     110       1       0       2       0       0       0               0D     74
     110     118       0       1       0       0       0       000010001D     75
     110       1       0       2       0       0       0               0D     76
     110     120       0       1       0       0       0       000010001D     77
     110       1       0       1       0       0       0               0D     78
     110     121       0       1       0       0       0       000010001D     79
     110       1       0       2       0       0       0               0D     80
     110     123       0       1       0       0       0       000010001D     81
     110       1       0       2       0       0       0               0D     82
     110     125       0       1       0       0       0       000010001D     83
     110       1       0       1       0       0       0               0D     84
     110     126       0       1       0       0       0       000010001D     85
     110       1       0       2       0       0       0               0D     86
     110     128       0       1       0       0       0       000010001D     87
     110       1       0       2       0       0       0               0D     88
     124     130       0       1       0       0       0       000010001D     89
     124       1       0       3       0       0       0               0D     90
     100     133       0       1       0       0      89       000010001D     91
     100       1       0       2       0       0       0               0D     92
     110     135       0       1       0       0       0       000010001D     93
     110       1       0       1       0       0       0               0D     94
     110     136       0       1       0       0       0       000010001D     95
     110       1       0       2       0       0       0               0D     96
     110     138       0       1       0       0       0       000010001D     97
     110       1       0       2       0       0       0               0D     98
     110     140       0       1       0       0       0       000010001D     99
     110       1       0       2       0       0       0               0D    100
     110     142       0       1       0       0       0       000010001D    101
     110       1       0       1       0       0       0               0D    102
     110     143       0       1       0       0       0       000010001D    103
     110       1       0       1       0       0       0               0D    104
     110     144       0       1       0       0       0       000010001D    105
     110       1       0       1       0       0       0               0D    106
     110     145       0       1       0       0       0       000010001D    107
     110       1       0       1       0       0       0               0D    108
     110     146       0       1       0       0       0       000010001D    109
     110       1       0       2       0       0       0               0D    110
     110     148       0       1       0       0       0       000010001D    111
     110       1       0       2       0       0       0               0D    112
     110     150       0       1       0       0       0       000010001D    113
     110       1       0       1       0       0       0               0D    114
     110     151       0       1       0       0       0       000010001D    115
     110       1       0       1       0       0       0               0D    116
     110     152       0       1       0       0       0       000010001D    117
     110       1       0       1       0       0       0               0D    118
     110     153       0       1       0       0       0       000010001D    119
     110       1       0       1       0       0       0               0D    120
     110     154       0       1       0       0       0       000010001D    121
     110       1       0       1       0       0       0               0D    122
     110     155       0       1       0       0       0       000010001D    123
     110       1       0       1       0       0       0               0D    124
     110     156       0       1       0       0       0       000010001D    125
     110       1       0       1       0       0       0               0D    126
     110     157       0       1       0       0       0       000010001D    127
     110       1       0       1       0       0       0               0D    128
     110     158       0       1       0       0       0       000010001D    129
     110       1       0       1       0       0       0               0D    130
     110     159       0       1       0       0       0       000010001D    131
     110       1       0       1       0       0       0               0D    132
     110     160       0       1       0       0       0       000010001D    133
     110       1       0       1       0       0       0               0D    134
     110     161       0       1       0       0       0       000010001D    135
     110       1       0       2       0       0       0               0D    136
     110     163       0       1       0       0       0       000010001D    137
     110       1       0       1       0       0       0               0D    138
     110     164       0       1       0       0       0       000010001D    139
     110       1       0       1       0       0       0               0D    140
     110     165       0       1       0       0       0       000010001D    141
     110       1       0       1       0       0       0               0D    142
     110     166       0       1       0       0       0       000010001D    143
     110       1       0       1       0       0       0               0D    144
     110     167       0       1       0       0       0       000010001D    145
     110       1       0       1       0       0       0               0D    146
     110     168       0       1       0       0       0       000010001D    147
     110       1       0       1       0       0       0               0D    148
     110     169       0       1       0       0       0       000010001D    149
     110       1       0       1       0       0       0               0D    150
     110     170       0       1       0       0       0       000010001D    151
     110       1       0       1       0       0       0               0D    152
     110     171       0       1       0       0       0       000010001D    153
     110       1       0       1       0       0       0               0D    154
     110     172       0       1       0       0       0       000010001D    155
     110       1       0       1       0       0       0               0D    156
     110     173       0       1       0       0       0       000010001D    157
     110       1       0       1       0       0       0               0D    158
     110     174       0       1       0       0       0       000010001D    159
     110       1       0       1       0       0       0               0D    160
     110     175       0       1       0       0       0       000010001D    161
     110       1       0       1       0       0       0               0D    162
     110     176       0       1       0       0       0       000010001D    163
     110       1       0       2       0       0       0               0D    164
     110     178       0       1       0       0       0       000010001D    165
     110       1       0       1       0       0       0               0D    166
     110     179       0       1       0       0       0       000010001D    167
     110       1       0       1       0       0       0               0D    168
     110     180       0       1       0       0       0       000010001D    169
     110       1       0       2       0       0       0               0D    170
     110     182       0       1       0       0       0       000010001D    171
     110       1       0       2       0       0       0               0D    172
     110     184       0       1       0       0       0       000010001D    173
     110       1       0       2       0       0       0               0D    174
     110     186       0       1       0       0       0       000010001D    175
     110       1       0       2       0       0       0               0D    176
     110     188       0       1       0       0       0       000010001D    177
     110       1       0       2       0       0       0               0D    178
     110     190       0       1       0       0       0       000010001D    179
     110       1       0       2       0       0       0               0D    180
     110     192       0       1       0       0       0       000010001D    181
     110       1       0       2       0       0       0               0D    182
     110     194       0       1       0       0       0       000010001D    183
     110       1       0       2       0       0       0               0D    184
     110     196       0       1       0       0       0       000010001D    185
     110       1       0       2       0       0       0               0D    186
     110     198       0       1       0       0       0       000010001D    187
     110       1       0       2       0       0       0               0D    188
     110     200       0       1       0       0       0       000010001D    189
     110       1       0       2       0       0       0               0D    190
     110     202       0       1       0       0       0       000010001D    191
     110       1       0       1       0       0       0               0D    192
     110     203       0       1       0       0       0       000010001D    193
     110       1       0       1       0       0       0               0D    194
     110     204       0       1       0       0       0       000010001D    195
     110       1       0       1       0       0       0               0D    196
     110     205       0       1       0       0       0       000010001D    197
     110       1       0       1       0       0       0               0D    198
     110     206       0       1       0       0       0       000010001D    199
     110       1       0       2       0       0       0               0D    200
     110     208       0       1       0       0       0       000010001D    201
     110       1       0       1       0       0       0               0D    202
     110     209       0       1       0       0       0       000010001D    203
     110       1       0       2       0       0       0               0D    204
     110     211       0       1       0       0       0       000010001D    205
     110       1       0       2       0       0       0               0D    206
     110     213       0       1       0       0       0       000010001D    207
     110       1       0       1       0       0       0               0D    208
     110     214       0       1       0       0       0       000010001D    209
     110       1       0       1       0       0       0               0D    210
     110     215       0       1       0       0       0       000010001D    211
     110       1       0       1       0       0       0               0D    212
     110     216       0       1       0       0       0       000010001D    213
     110       1       0       2       0       0       0               0D    214
     110     218       0       1       0       0       0       000010001D    215
     110       1       0       2       0       0       0               0D    216
     110     220       0       1       0       0       0       000010001D    217
     110       1       0       1       0       0       0               0D    218
     110     221       0       1       0       0       0       000010001D    219
     110       1       0       2       0       0       0               0D    220
     110     223       0       1       0       0       0       000010001D    221
     110       1       0       1       0       0       0               0D    222
     110     224       0       1       0       0       0       000010001D    223
     110       1       0       1       0       0       0               0D    224
     110     225       0       1       0       0       0       000010001D    225
     110       1       0       1       0       0       0               0D    226
     110     226       0       1       0       0       0       000010001D    227
     110       1       0       1       0       0       0               0D    228
     110     227       0       1       0       0       0       000010001D    229
     110       1       0       1       0       0       0               0D    230
     110     228       0       1       0       0       0       000010001D    231
     110       1       0       1       0       0       0               0D    232
     110     229       0       1       0       0       0       000010001D    233
     110       1       0       1       0       0       0               0D    234
     110     230       0       1       0       0       0       000010001D    235
     110       1       0       1       0       0       0               0D    236
     110     231       0       1       0       0       0       000010001D    237
     110       1       0       1       0       0       0               0D    238
     110     232       0       1       0       0       0       000010001D    239
     110       1       0       1       0       0       0               0D    240
     124     233       0       1       0       0       0       000010001D    241
     124       1       0       1       0       0       0               0D    242
     100     234       0       1       0       0     241       000010001D    243
     100       1       0       2       0       0       0               0D    244
     124     236       0       1       0       0       0       000010001D    245
     124       1       0       3       0       0       0               0D    246
     100     239       0       1       0       0     245       000010001D    247
     100       1       0       2       0       0       0               0D    248
     124     241       0       1       0       0       0       000010001D    249
     124       1       0       2       0       0       0               0D    250
     100     243       0       1       0       0     249       000010001D    251
     100       1       0       1       0       0       0               0D    252
     110     244       0       1       0       0       0       000010001D    253
     110       1       0       1       0       0       0               0D    254
     110     245       0       1       0       0       0       000010001D    255
     110       1       0       1       0       0       0               0D    256
     110     246       0       1       0       0       0       000010001D    257
     110       1       0       1       0       0       0               0D    258
     110     247       0       1       0       0       0       000010001D    259
     110       1       0       1       0       0       0               0D    260
     110     248       0       1       0       0       0       000010001D    261
     110       1       0       1       0       0       0               0D    262
     110     249       0       1       0       0       0       000010001D    263
     110       1       0       1       0       0       0               0D    264
     110     250       0       1       0       0       0       000010001D    265
     110       1       0       1       0       0       0               0D    266
     110     251       0       1       0       0       0       000010001D    267
     110       1       0       1       0       0       0               0D    268
     124     252       0       1       0       0       0       000010001D    269
     124       1       0       3       0       0       0               0D    270
     100     255       0       1       0       0     269       000010001D    271
     100       1       0       2       0       0       0               0D    272
     124     257       0       1       0       0       0       000010001D    273
     124       1       0       3       0       0       0               0D    274
     100     260       0       1       0       0     273       000010001D    275
     100       1       0       2       0       0       0               0D    276
     124     262       0       1       0       0       0       000010001D    277
     124       1       0       3       0       0       0               0D    278
     100     265       0       1       0       0     277       000010001D    279
     100       1       0       2       0       0       0               0D    280
     124     267       0       1       0       0       0       000010001D    281
     124       1       0       3       0       0       0               0D    282
     100     270       0       1       0       0     281       000010001D    283
     100       1       0       2       0       0       0               0D    284
     124     272       0       1       0       0       0       000010001D    285
     124       1       0       1       0       0       0               0D    286
     100     273       0       1       0       0     285       000010001D    287
     100       1       0       2       0       0       0               0D    288
     124     275       0       1       0       0       0       000010001D    289
     124       1       0       1       0       0       0               0D    290
     100     276       0       1       0       0     289       000010001D    291
     100       1       0       2       0       0       0               0D    292
     124     278       0       1       0       0       0       000010001D    293
     124       1       0       1       0       0       0               0D    294
     100     279       0       1       0       0     293       000010001D    295
     100       1       0       2       0       0       0               0D    296
     124     281       0       1       0       0       0       000010001D    297
     124       1       0       3       0       0       0               0D    298
     100     284       0       1       0       0     297       000010001D    299
     100       1       0       2       0       0       0               0D    300
     124     286       0       1       0       0       0       000010001D    301
     124       1       0       3       0       0       0               0D    302
     100     289       0       1       0       0     301       000010001D    303
     100       1       0       2       0       0       0               0D    304
     124     291       0       1       0       0       0       000010001D    305
     124       1       0       3       0       0       0               0D    306
     100     294       0       1       0       0     305       000010001D    307
     100       1       0       2       0       0       0               0D    308
     124     296       0       1       0       0       0       000010001D    309
     124       1       0       2       0       0       0               0D    310
     100     298       0       1       0       0     309       000010001D    311
     100       1       0       2       0       0       0               0D    312
     110     300       0       1       0       0       0       000010001D    313
     110       1       0       2       0       0       0               0D    314
     110     302       0       1       0       0       0       000010001D    315
     110       1       0       2       0       0       0               0D    316
     110     304       0       1       0       0       0       000010001D    317
     110       1       0       2       0       0       0               0D    318
     110     306       0       1       0       0       0       000010001D    319
     110       1       0       2       0       0       0               0D    320
     110     308       0       1       0       0       0       000010001D    321
     110       1       0       1       0       0       0               0D    322
     110     309       0       1       0       0       0       000010001D    323
     110       1       0       1       0       0       0               0D    324
     110     310       0       1       0       0       0       000010001D    325
     110       1       0       1       0       0       0               0D    326
     110     311       0       1       0       0       0       000010001D    327
     110       1       0       1       0       0       0               0D    328
     110     312       0       1       0       0       0       000010001D    329
     110       1       0       1       0       0       0               0D    330
     110     313       0       1       0       0       0       000010001D    331
     110       1       0       1       0       0       0               0D    332
     110     314       0       1       0       0       0       000010001D    333
     110       1       0       1       0       0       0               0D    334
     110     315       0       1       0       0       0       000010001D    335
     110       1       0       1       0       0       0               0D    336
     110     316       0       1       0       0       0       000010001D    337
     110       1       0       2       0       0       0               0D    338
     110     318       0       1       0       0       0       000010001D    339
     110       1       0       2       0       0       0               0D    340
     110     320       0       1       0       0       0       000010001D    341
     110       1       0       2       0       0       0               0D    342
     110     322       0       1       0       0       0       000010001D    343
     110       1       0       2       0       0       0               0D    344
     110     324       0       1       0       0       0       000010001D    345
     110       1       0       2       0       0       0               0D    346
     110     326       0       1       0       0       0       000010001D    347
     110       1       0       2       0       0       0               0D    348
     110     328       0       1       0       0       0       000010001D    349
     110       1       0       2       0       0       0               0D    350
     110     330       0       1       0       0       0       000010001D    351
     110       1       0       2       0       0       0               0D    352
     110     332       0       1       0       0       0       000010001D    353
     110       1       0       2       0       0       0               0D    354
     110     334       0       1       0       0       0       000010001D    355
     110       1       0       2       0       0       0               0D    356
     110     336       0       1       0       0       0       000010001D    357
     110       1       0       2       0       0       0               0D    358
     110     338       0       1       0       0       0       000010001D    359
     110       1       0       2       0       0       0               0D    360
     110     340       0       1       0       0       0       000010001D    361
     110       1       0       2       0       0       0               0D    362
     110     342       0       1       0       0       0       000010001D    363
     110       1       0       2       0       0       0               0D    364
     110     344       0       1       0       0       0       000010001D    365
     110       1       0       1       0       0       0               0D    366
     110     345       0       1       0       0       0       000010001D    367
     110       1       0       2       0       0       0               0D    368
     110     347       0       1       0       0       0       000010001D    369
     110       1       0       2       0       0       0               0D    370
     110     349       0       1       0       0       0       000010001D    371
     110       1       0       2       0       0       0               0D    372
     110     351       0       1       0       0       0       000010001D    373
     110       1       0       2       0       0       0               0D    374
     110     353       0       1       0       0       0       000010001D    375
     110       1       0       2       0       0       0               0D    376
     504     355       0       1       0       0       0       000010001D    377
     504       1       0      42       1       0       0               0D    378
     508     397       0       1       0       0       0       000010001D    379
     508       1       0       1       1       0       0               0D    380
     510     398       0       1       0       0       0       000010001D    381
     510       1      -1       1       1       0       0               0D    382
     314     399       0       1       0       0       0       000010001D    383
     314       1       0       2       0       0       0               0D    384
     116     401       0       1       0       0       0       000010001D    385
     116       1       0       1       0       0       0               0D    386
     123     402       0       1       0       0       0       000010201D    387
     123       1       0       1       0       0       0               0D    388
     123     403       0       1       0       0       0       000010201D    389
     123       1       0       1       0       0       0               0D    390
     190     404       0       1       0       0       0       000010001D    391
     190       1       0       1       1       0       0               0D    392
     508     405       0       1       0       0       0       000010001D    393
     508       1       0       1       1       0       0               0D    394
     510     406       0       1       0       0       0       000010001D    395
     510       1    -383       1       1       0       0               0D    396
     314     407       0       1       0       0       0       000010001D    397
     314       1       0       2       0       0       0               0D    398
     116     409       0       1       0       0       0       000010001D    399
     116       1       0       1       0       0       0               0D    400
     123     410       0       1       0       0       0       000010201D    401
     123       1       0       1       0       0       0               0D    402
     123     411       0       1       0       0       0       000010201D    403
     123       1       0       1       0       0       0               0D    404
     190     412       0       1       0       0       0       000010001D    405
     190       1       0       1       1       0       0               0D    406
     508     413       0       1       0       0       0       000010001D    407
     508       1       0       1       1       0       0               0D    408
     508     414       0       1       0       0       0       000010001D    409
     508       1       0       1       1       0       0               0D    410
     510     415       0       1       0       0       0       000010001D    411
     510       1    -397       1       1       0       0               0D    412
     314     416       0       1       0       0       0       000010001D    413
     314       1       0       2       0       0       0               0D    414
     116     418       0       1       0       0       0       000010001D    415
     116       1       0       1       0       0       0               0D    416
     123     419       0       1       0       0       0       000010201D    417
     123       1       0       1       0       0       0               0D    418
     123     420       0       1       0       0       0       000010201D    419
     123       1       0       1       0       0       0               0D    420
     190     421       0       1       0       0       0       000010001D    421
     190       1       0       1       1       0       0               0D    422
     508     422       0       1       0       0       0       000010001D    423
     508       1       0       1       1       0       0               0D    424
     510     423       0       1       0       0       0       000010001D    425
     510       1    -413       1       1       0       0               0D    426
     314     424       0       1       0       0       0       000010001D    427
     314       1       0       2       0       0       0               0D    428
     116     426       0       1       0       0       0       000010001D    429
     116       1       0       1       0       0       0               0D    430
     123     427       0       1       0       0       0       000010201D    431
     123       1       0       1       0       0       0               0D    432
     123     428       0       1       0       0       0       000010201D    433
     123       1       0       1       0       0       0               0D    434
     190     429       0       1       0       0       0       000010001D    435
     190       1       0       1       1       0       0               0D    436
     508     430       0       1       0       0       0       000010001D    437
     508       1       0       1       1       0       0               0D    438
     508     431       0       1       0       0       0       000010001D    439
     508       1       0       1       1       0       0               0D    440
     510     432       0       1       0       0       0       000010001D    441
     510       1    -427       1       1       0       0               0D    442
     314     433       0       1       0       0       0       000010001D    443
     314       1       0       2       0       0       0               0D    444
     116     435       0       1       0       0       0       000010001D    445
     116       1       0       1       0       0       0               0D    446
     123     436       0       1       0       0       0       000010201D    447
     123       1       0       1       0       0       0               0D    448
     123     437       0       1       0       0       0       000010201D    449
     123       1       0       1       0       0       0               0D    450
     190     438       0       1       0       0       0       000010001D    451
     190       1       0       1       1       0       0               0D    452
     508     439       0       1       0       0       0       000010001D    453
     508       1       0       1       1       0       0               0D    454
     510     440       0       1       0       0       0       000010001D    455
     510       1    -443       1       1       0       0               0D    456
     314     441       0       1       0       0       0       000010001D    457
     314       1       0       2       0       0       0               0D    458
     116     443       0       1       0       0       0       000010001D    459
     116       1       0       1       0       0       0               0D    460
     123     444       0       1       0       0       0       000010201D    461
     123       1       0       1       0       0       0               0D    462
     123     445       0       1       0       0       0       000010201D    463
     123       1       0       1       0       0       0               0D    464
     190     446       0       1       0       0       0       000010001D    465
     190       1       0       1       1       0       0               0D    466
     508     447       0       1       0       0       0       000010001D    467
     508       1       0       1       1       0       0               0D    468
     510     448       0       1       0       0       0       000010001D    469
     510       1    -457       1       1       0       0               0D    470
     314     449       0       1       0       0       0       000010001D    471
     314       1       0       2       0       0       0               0D    472
     116     451       0       1       0       0       0       000010001D    473
     116       1       0       1       0       0       0               0D    474
     123     452       0       1       0       0       0       000010201D    475
     123       1       0       1       0       0       0               0D    476
     123     453       0       1       0       0       0       000010201D    477
     123       1       0       1       0       0       0               0D    478
     190     454       0       1       0       0       0       000010001D    479
     190       1       0       1       1       0       0               0D    480
     508     455       0       1       0       0       0       000010001D    481
     508       1       0       1       1       0       0               0D    482
     510     456       0       1       0       0       0       000010001D    483
     510       1    -471       1       1       0       0               0D    484
     314     457       0       1       0       0       0       000010001D    485
     314       1       0       2       0       0       0               0D    486
     116     459       0       1       0       0       0       000010001D    487
     116       1       0       1       0       0       0               0D    488
     123     460       0       1       0       0       0       000010201D    489
     123       1       0       1       0       0       0               0D    490
     123     461       0       1       0       0       0       000010201D    491
     123       1       0       1       0       0       0               0D    492
     190     462       0       1       0       0       0       000010001D    493
     190       1       0       1       1       0       0               0D    494
     508     463       0       1       0       0       0       000010001D    495
     508       1       0       1       1       0       0               0D    496
     510     464       0       1       0       0       0       000010001D    497
     510       1    -485       1       1       0       0               0D    498
     314     465       0       1       0       0       0       000010001D    499
     314       1       0       2       0       0       0               0D    500
     116     467       0       1       0       0       0       000010001D    501
     116       1       0       1       0       0       0               0D    502
     123     468       0       1       0       0       0       000010201D    503
     123       1       0       1       0       0       0               0D    504
     123     469       0       1       0       0       0       000010201D    505
     123       1       0       1       0       0       0               0D    506
     190     470       0       1       0       0       0       000010001D    507
     190       1       0       1       1       0       0               0D    508
     508     471       0       1       0       0       0       000010001D    509
     508       1       0       1       1       0       0               0D    510
     510     472       0       1       0       0       0       000010001D    511
     510       1    -499       1       1       0       0               0D    512
     314     473       0       1       0       0       0       000010001D    513
     314       1       0       2       0       0       0               0D    514
     116     475       0       1       0       0       0       000010001D    515
     116       1       0       1       0       0       0               0D    516
     123     476       0       1       0       0       0       000010201D    517
     123       1       0       1       0       0       0               0D    518
     123     477       0       1       0       0       0       000010201D    519
     123       1       0       1       0       0       0               0D    520
     190     478       0       1       0       0       0       000010001D    521
     190       1       0       1       1       0       0               0D    522
     508     479       0       1       0       0       0       000010001D    523
     508       1       0       1       1       0       0               0D    524
     508     480       0       1       0       0       0       000010001D    525
     508       1       0       1       1       0       0               0D    526
     510     481       0       1       0       0       0       000010001D    527
     510       1    -513       1       1       0       0               0D    528
     314     482       0       1       0       0       0       000010001D    529
     314       1       0       2       0       0       0               0D    530
     116     484       0       1       0       0       0       000010001D    531
     116       1       0       1       0       0       0               0D    532
     123     485       0       1       0       0       0       000010201D    533
     123       1       0       1       0       0       0               0D    534
     123     486       0       1       0       0       0       000010201D    535
     123       1       0       1       0       0       0               0D    536
     192     487       0       1       0       0       0       000010001D    537
     192       1       0       1       1       0       0               0D    538
     508     488       0       1       0       0       0       000010001D    539
     508       1       0       1       1       0       0               0D    540
     510     489       0       1       0       0       0       000010001D    541
     510       1    -529       1       1       0       0               0D    542
     314     490       0       1       0       0       0       000010001D    543
     314       1       0       2       0       0       0               0D    544
     116     492       0       1       0       0       0       000010001D    545
     116       1       0       1       0       0       0               0D    546
     123     493       0       1       0       0       0       000010201D    547
     123       1       0       1       0       0       0               0D    548
     123     494       0       1       0       0       0       000010201D    549
     123       1       0       1       0       0       0               0D    550
     190     495       0       1       0       0       0       000010001D    551
     190       1       0       1       1       0       0               0D    552
     508     496       0       1       0       0       0       000010001D    553
     508       1       0       2       1       0       0               0D    554
     510     498       0       1       0       0       0       000010001D    555
     510       1    -543       1       1       0       0               0D    556
     314     499       0       1       0       0       0       000010001D    557
     314       1       0       2       0       0       0               0D    558
     116     501       0       1       0       0       0       000010001D    559
     116       1       0       1       0       0       0               0D    560
     123     502       0       1       0       0       0       000010201D    561
     123       1       0       1       0       0       0               0D    562
     123     503       0       1       0       0       0       000010201D    563
     123       1       0       1       0       0       0               0D    564
     190     504       0       1       0       0       0       000010001D    565
     190       1       0       1       1       0       0               0D    566
     508     505       0       1       0       0       0       000010001D    567
     508       1       0       3       1       0       0               0D    568
     510     508       0       1       0       0       0       000010001D    569
     510       1    -557       1       1       0       0               0D    570
     314     509       0       1       0       0       0       000010001D    571
     314       1       0       2       0       0       0               0D    572
     116     511       0       1       0       0       0       000010001D    573
     116       1       0       1       0       0       0               0D    574
     123     512       0       1       0       0       0       000010201D    575
     123       1       0       1       0       0       0               0D    576
     123     513       0       1       0       0       0       000010201D    577
     123       1       0       1       0       0       0               0D    578
     190     514       0       1       0       0       0       000010001D    579
     190       1       0       1       1       0       0               0D    580
     508     515       0       1       0       0       0       000010001D    581
     508       1       0       1       1       0       0               0D    582
     510     516       0       1       0       0       0       000010001D    583
     510       1    -571       1       1       0       0               0D    584
     314     517       0       1       0       0       0       000010001D    585
     314       1       0       2       0       0       0               0D    586
     116     519       0       1       0       0       0       000010001D    587
     116       1       0       1       0       0       0               0D    588
     123     520       0       1       0       0       0       000010201D    589
     123       1       0       1       0       0       0               0D    590
     123     521       0       1       0       0       0       000010201D    591
     123       1       0       1       0       0       0               0D    592
     190     522       0       1       0       0       0       000010001D    593
     190       1       0       1       1       0       0               0D    594
     508     523       0       1       0       0       0       000010001D    595
     508       1       0       1       1       0       0               0D    596
     508     524       0       1       0       0       0       000010001D    597
     508       1       0       1       1       0       0               0D    598
     510     525       0       1       0       0       0       000010001D    599
     510       1    -585       1       1       0       0               0D    600
     314     526       0       1       0       0       0       000010001D    601
     314       1       0       2       0       0       0               0D    602
     116     528       0       1       0       0       0       000010001D    603
     116       1       0       1       0       0       0               0D    604
     123     529       0       1       0       0       0       000010201D    605
     123       1       0       1       0       0       0               0D    606
     123     530       0       1       0       0       0       000010201D    607
     123       1       0       1       0       0       0               0D    608
     192     531       0       1       0       0       0       000010001D    609
     192       1       0       1       1       0       0               0D    610
     508     532       0       1       0       0       0       000010001D    611
     508       1       0       1       1       0       0               0D    612
     510     533       0       1       0       0       0       000010001D    613
     510       1    -601       1       1       0       0               0D    614
     314     534       0       1       0       0       0       000010001D    615
     314       1       0       2       0       0       0               0D    616
     116     536       0       1       0       0       0       000010001D    617
     116       1       0       1       0       0       0               0D    618
     123     537       0       1       0       0       0       000010201D    619
     123       1       0       1       0       0       0               0D    620
     123     538       0       1       0       0       0       000010201D    621
     123       1       0       1       0       0       0               0D    622
     190     539       0       1       0       0       0       000010001D    623
     190       1       0       1       1       0       0               0D    624
     508     540       0       1       0       0       0       000010001D    625
     508       1       0       2       1       0       0               0D    626
     510     542       0       1       0       0       0       000010001D    627
     510       1    -615       1       1       0       0               0D    628
     314     543       0       1       0       0       0       000010001D    629
     314       1       0       2       0       0       0               0D    630
     116     545       0       1       0       0       0       000010001D    631
     116       1       0       1       0       0       0               0D    632
     123     546       0       1       0       0       0       000010201D    633
     123       1       0       1       0       0       0               0D    634
     123     547       0       1       0       0       0       000010201D    635
     123       1       0       1       0       0       0               0D    636
     190     548       0       1       0       0       0       000010001D    637
     190       1       0       1       1       0       0               0D    638
     508     549       0       1       0       0       0       000010001D    639
     508       1       0       2       1       0       0               0D    640
     510     551       0       1       0       0       0       000010001D    641
     510       1    -629       1       1       0       0               0D    642
     314     552       0       1       0       0       0       000010001D    643
     314       1       0       2       0       0       0               0D    644
     116     554       0       1       0       0       0       000010001D    645
     116       1       0       1       0       0       0               0D    646
     123     555       0       1       0       0       0       000010201D    647
     123       1       0       1       0       0       0               0D    648
     123     556       0       1       0       0       0       000010201D    649
     123       1       0       1       0       0       0               0D    650
     190     557       0       1       0       0       0       000010001D    651
     190       1       0       1       1       0       0               0D    652
     508     558       0       1       0       0       0       000010001D    653
     508       1       0       1       1       0       0               0D    654
     510     559       0       1       0       0       0       000010001D    655
     510       1    -643       1       1       0       0               0D    656
     314     560       0       1       0       0       0       000010001D    657
     314       1       0       2       0       0       0               0D    658
     116     562       0       1       0       0       0       000010001D    659
     116       1       0       1       0       0       0               0D    660
     123     563       0       1       0       0       0       000010201D    661
     123       1       0       1       0       0       0               0D    662
     123     564       0       1       0       0       0       000010201D    663
     123       1       0       1       0       0       0               0D    664
     190     565       0       1       0       0       0       000010001D    665
     190       1       0       1       1       0       0               0D    666
     508     566       0       1       0       0       0       000010001D    667
     508       1       0       1       1       0       0               0D    668
     510     567       0       1       0       0       0       000010001D    669
     510       1    -657       1       1       0       0               0D    670
     314     568       0       1       0       0       0       000010001D    671
     314       1       0       2       0       0       0               0D    672
     116     570       0       1       0       0       0       000010001D    673
     116       1       0       1       0       0       0               0D    674
     123     571       0       1       0       0       0       000010201D    675
     123       1       0       1       0       0       0               0D    676
     123     572       0       1       0       0       0       000010201D    677
     123       1       0       1       0       0       0               0D    678
     190     573       0       1       0       0       0       000010001D    679
     190       1       0       1       1       0       0               0D    680
     508     574       0       1       0       0       0       000010001D    681
     508       1       0       1       1       0       0               0D    682
     510     575       0       1       0       0       0       000010001D    683
     510       1    -671       1       1       0       0               0D    684
     314     576       0       1       0       0       0       000010001D    685
     314       1       0       2       0       0       0               0D    686
     116     578       0       1       0       0       0       000010001D    687
     116       1       0       1       0       0       0               0D    688
     123     579       0       1       0       0       0       000010201D    689
     123       1       0       1       0       0       0               0D    690
     123     580       0       1       0       0       0       000010201D    691
     123       1       0       1       0       0       0               0D    692
     190     581       0       1       0       0       0       000010001D    693
     190       1       0       1       1       0       0               0D    694
     508     582       0       1       0       0       0       000010001D    695
     508       1       0       1       1       0       0               0D    696
     510     583       0       1       0       0       0       000010001D    697
     510       1    -685       1       1       0       0               0D    698
     314     584       0       1       0       0       0       000010001D    699
     314       1       0       2       0       0       0               0D    700
     116     586       0       1       0       0       0       000010001D    701
     116       1       0       1       0       0       0               0D    702
     123     587       0       1       0       0       0       000010201D    703
     123       1       0       1       0       0       0               0D    704
     123     588       0       1       0       0       0       000010201D    705
     123       1       0       1       0       0       0               0D    706
     190     589       0       1       0       0       0       000010001D    707
     190       1       0       1       1       0       0               0D    708
     508     590       0       1       0       0       0       000010001D    709
     508       1       0       1       1       0       0               0D    710
     510     591       0       1       0       0       0       000010001D    711
     510       1    -699       1       1       0       0               0D    712
     314     592       0       1       0       0       0       000010001D    713
     314       1       0       2       0       0       0               0D    714
     116     594       0       1       0       0       0       000010001D    715
     116       1       0       1       0       0       0               0D    716
     123     595       0       1       0       0       0       000010201D    717
     123       1       0       1       0       0       0               0D    718
     123     596       0       1       0       0       0       000010201D    719
     123       1       0       1       0       0       0               0D    720
     190     597       0       1       0       0       0       000010001D    721
     190       1       0       1       1       0       0               0D    722
     508     598       0       1       0       0       0       000010001D    723
     508       1       0       1       1       0       0               0D    724
     510     599       0       1       0       0       0       000010001D    725
     510       1    -713       1       1       0       0               0D    726
     314     600       0       1       0       0       0       000010001D    727
     314       1       0       2       0       0       0               0D    728
     116     602       0       1       0       0       0       000010001D    729
     116       1       0       1       0       0       0               0D    730
     123     603       0       1       0       0       0       000010201D    731
     123       1       0       1       0       0       0               0D    732
     123     604       0       1       0       0       0       000010201D    733
     123       1       0       1       0       0       0               0D    734
     192     605       0       1       0       0       0       000010001D    735
     192       1       0       1       1       0       0               0D    736
     508     606       0       1       0       0       0       000010001D    737
     508       1       0       1       1       0       0               0D    738
     510     607       0       1       0       0       0       000010001D    739
     510       1    -727       1       1       0       0               0D    740
     314     608       0       1       0       0       0       000010001D    741
     314       1       0       2       0       0       0               0D    742
     116     610       0       1       0       0       0       000010001D    743
     116       1       0       1       0       0       0               0D    744
     123     611       0       1       0       0       0       000010201D    745
     123       1       0       1       0       0       0               0D    746
     123     612       0       1       0       0       0       000010201D    747
     123       1       0       1       0       0       0               0D    748
     192     613       0       1       0       0       0       000010001D    749
     192       1       0       1       1       0       0               0D    750
     508     614       0       1       0       0       0       000010001D    751
     508       1       0       2       1       0       0               0D    752
     510     616       0       1       0       0       0       000010001D    753
     510       1    -741       1       1       0       0               0D    754
     314     617       0       1       0       0       0       000010001D    755
     314       1       0       2       0       0       0               0D    756
     116     619       0       1       0       0       0       000010001D    757
     116       1       0       1       0       0       0               0D    758
     123     620       0       1       0       0       0       000010201D    759
     123       1       0       1       0       0       0               0D    760
     123     621       0       1       0       0       0       000010201D    761
     123       1       0       1       0       0       0               0D    762
     192     622       0       1       0       0       0       000010001D    763
     192       1       0       1       1       0       0               0D    764
     508     623       0       1       0       0       0       000010001D    765
     508       1       0       2       1       0       0               0D    766
     510     625       0       1       0       0       0       000010001D    767
     510       1    -755       1       1       0       0               0D    768
     314     626       0       1       0       0       0       000010001D    769
     314       1       0       2       0       0       0               0D    770
     116     628       0       1       0       0       0       000010001D    771
     116       1       0       1       0       0       0               0D    772
     123     629       0       1       0       0       0       000010201D    773
     123       1       0       1       0       0       0               0D    774
     123     630       0       1       0       0       0       000010201D    775
     123       1       0       1       0       0       0               0D    776
     192     631       0       1       0       0       0       000010001D    777
     192       1       0       1       1       0       0               0D    778
     508     632       0       1       0       0       0       000010001D    779
     508       1       0       2       1       0       0               0D    780
     510     634       0       1       0       0       0       000010001D    781
     510       1    -769       1       1       0       0               0D    782
     314     635       0       1       0       0       0       000010001D    783
     314       1       0       2       0       0       0               0D    784
     116     637       0       1       0       0       0       000010001D    785
     116       1       0       1       0       0       0               0D    786
     123     638       0       1       0       0       0       000010201D    787
     123       1       0       1       0       0       0               0D    788
     123     639       0       1       0       0       0       000010201D    789
     123       1       0       1       0       0       0               0D    790
     190     640       0       1       0       0       0       000010001D    791
     190       1       0       1       1       0       0               0D    792
     508     641       0       1       0       0       0       000010001D    793
     508       1       0       1       1       0       0               0D    794
     510     642       0       1       0       0       0       000010001D    795
     510       1    -783       1       1       0       0               0D    796
     314     643       0       1       0       0       0       000010001D    797
     314       1       0       2       0       0       0               0D    798
     116     645       0       1       0       0       0       000010001D    799
     116       1       0       1       0       0       0               0D    800
     123     646       0       1       0       0       0       000010201D    801
     123       1       0       1       0       0       0               0D    802
     123     647       0       1       0       0       0       000010201D    803
     123       1       0       1       0       0       0               0D    804
     190     648       0       1       0       0       0       000010001D    805
     190       1       0       1       1       0       0               0D    806
     508     649       0       1       0       0       0       000010001D    807
     508       1       0       1       1       0       0               0D    808
     510     650       0       1       0       0       0       000010001D    809
     510       1    -797       1       1       0       0               0D    810
     314     651       0       1       0       0       0       000010001D    811
     314       1       0       2       0       0       0               0D    812
     116     653       0       1       0       0       0       000010001D    813
     116       1       0       1       0       0       0               0D    814
     123     654       0       1       0       0       0       000010201D    815
     123       1       0       1       0       0       0               0D    816
     123     655       0       1       0       0       0       000010201D    817
     123       1       0       1       0       0       0               0D    818
     190     656       0       1       0       0       0       000010001D    819
     190       1       0       1       1       0       0               0D    820
     508     657       0       1       0       0       0       000010001D    821
     508       1       0       1       1       0       0               0D    822
     510     658       0       1       0       0       0       000010001D    823
     510       1    -811       1       1       0       0               0D    824
     314     659       0       1       0       0       0       000010001D    825
     314       1       0       2       0       0       0               0D    826
     116     661       0       1       0       0       0       000010001D    827
     116       1       0       1       0       0       0               0D    828
     123     662       0       1       0       0       0       000010201D    829
     123       1       0       1       0       0       0               0D    830
     123     663       0       1       0       0       0       000010201D    831
     123       1       0       1       0       0       0               0D    832
     190     664       0       1       0       0       0       000010001D    833
     190       1       0       1       1       0       0               0D    834
     508     665       0       1       0       0       0       000010001D    835
     508       1       0       1       1       0       0               0D    836
     510     666       0       1       0       0       0       000010001D    837
     510       1    -825       1       1       0       0               0D    838
     314     667       0       1       0       0       0       000010001D    839
     314       1       0       2       0       0       0               0D    840
     116     669       0       1       0       0       0       000010001D    841
     116       1       0       1       0       0       0               0D    842
     123     670       0       1       0       0       0       000010201D    843
     123       1       0       1       0       0       0               0D    844
     123     671       0       1       0       0       0       000010201D    845
     123       1       0       1       0       0       0               0D    846
     192     672       0       1       0       0       0       000010001D    847
     192       1       0       1       1       0       0               0D    848
     508     673       0       1       0       0       0       000010001D    849
     508       1       0       2       1       0       0               0D    850
     510     675       0       1       0       0       0       000010001D    851
     510       1    -839       1       1       0       0               0D    852
     314     676       0       1       0       0       0       000010001D    853
     314       1       0       2       0       0       0               0D    854
     116     678       0       1       0       0       0       000010001D    855
     116       1       0       1       0       0       0               0D    856
     123     679       0       1       0       0       0       000010201D    857
     123       1       0       1       0       0       0               0D    858
     123     680       0       1       0       0       0       000010201D    859
     123       1       0       1       0       0       0               0D    860
     190     681       0       1       0       0       0       000010001D    861
     190       1       0       1       1       0       0               0D    862
     508     682       0       1       0       0       0       000010001D    863
     508       1       0       2       1       0       0               0D    864
     510     684       0       1       0       0       0       000010001D    865
     510       1    -853       1       1       0       0               0D    866
     314     685       0       1       0       0       0       000010001D    867
     314       1       0       2       0       0       0               0D    868
     116     687       0       1       0       0       0       000010001D    869
     116       1       0       1       0       0       0               0D    870
     123     688       0       1       0       0       0       000010201D    871
     123       1       0       1       0       0       0               0D    872
     123     689       0       1       0       0       0       000010201D    873
     123       1       0       1       0       0       0               0D    874
     190     690       0       1       0       0       0       000010001D    875
     190       1       0       1       1       0       0               0D    876
     508     691       0       1       0       0       0       000010001D    877
     508       1       0       1       1       0       0               0D    878
     510     692       0       1       0       0       0       000010001D    879
     510       1    -867       1       1       0       0               0D    880
     314     693       0       1       0       0       0       000010001D    881
     314       1       0       2       0       0       0               0D    882
     116     695       0       1       0       0       0       000010001D    883
     116       1       0       1       0       0       0               0D    884
     123     696       0       1       0       0       0       000010201D    885
     123       1       0       1       0       0       0               0D    886
     123     697       0       1       0       0       0       000010201D    887
     123       1       0       1       0       0       0               0D    888
     190     698       0       1       0       0       0       000010001D    889
     190       1       0       1       1       0       0               0D    890
     508     699       0       1       0       0       0       000010001D    891
     508       1       0       1       1       0       0               0D    892
     510     700       0       1       0       0       0       000010001D    893
     510       1    -881       1       1       0       0               0D    894
     314     701       0       1       0       0       0       000010001D    895
     314       1       0       2       0       0       0               0D    896
     116     703       0       1       0       0       0       000010001D    897
     116       1       0       1       0       0       0               0D    898
     123     704       0       1       0       0       0       000010201D    899
     123       1       0       1       0       0       0               0D    900
     123     705       0       1       0       0       0       000010201D    901
     123       1       0       1       0       0       0               0D    902
     190     706       0       1       0       0       0       000010001D    903
     190       1       0       1       1       0       0               0D    904
     508     707       0       1       0       0       0       000010001D    905
     508       1       0       1       1       0       0               0D    906
     510     708       0       1       0       0       0       000010001D    907
     510       1    -895       1       1       0       0               0D    908
     314     709       0       1       0       0       0       000010001D    909
     314       1       0       2       0       0       0               0D    910
     116     711       0       1       0       0       0       000010001D    911
     116       1       0       1       0       0       0               0D    912
     123     712       0       1       0       0       0       000010201D    913
     123       1       0       1       0       0       0               0D    914
     123     713       0       1       0       0       0       000010201D    915
     123       1       0       1       0       0       0               0D    916
     190     714       0       1       0       0       0       000010001D    917
     190       1       0       1       1       0       0               0D    918
     508     715       0       1       0       0       0       000010001D    919
     508       1       0       1       1       0       0               0D    920
     510     716       0       1       0       0       0       000010001D    921
     510       1    -909       1       1       0       0               0D    922
     314     717       0       1       0       0       0       000010001D    923
     314       1       0       2       0       0       0               0D    924
     116     719       0       1       0       0       0       000010001D    925
     116       1       0       1       0       0       0               0D    926
     123     720       0       1       0       0       0       000010201D    927
     123       1       0       1       0       0       0               0D    928
     123     721       0       1       0       0       0       000010201D    929
     123       1       0       1       0       0       0               0D    930
     190     722       0       1       0       0       0       000010001D    931
     190       1       0       1       1       0       0               0D    932
     508     723       0       1       0       0       0       000010001D    933
     508       1       0       1       1       0       0               0D    934
     510     724       0       1       0       0       0       000010001D    935
     510       1    -923       1       1       0       0               0D    936
     314     725       0       1       0       0       0       000010001D    937
     314       1       0       2       0       0       0               0D    938
     116     727       0       1       0       0       0       000010001D    939
     116       1       0       1       0       0       0               0D    940
     123     728       0       1       0       0       0       000010201D    941
     123       1       0       1       0       0       0               0D    942
     123     729       0       1       0       0       0       000010201D    943
     123       1       0       1       0       0       0               0D    944
     190     730       0       1       0       0       0       000010001D    945
     190       1       0       1       1       0       0               0D    946
     508     731       0       1       0       0       0       000010001D    947
     508       1       0       1       1       0       0               0D    948
     510     732       0       1       0       0       0       000010001D    949
     510       1    -937       1       1       0       0               0D    950
     314     733       0       1       0       0       0       000010001D    951
     314       1       0       2       0       0       0               0D    952
     116     735       0       1       0       0       0       000010001D    953
     116       1       0       1       0       0       0               0D    954
     123     736       0       1       0       0       0       000010201D    955
     123       1       0       1       0       0       0               0D    956
     123     737       0       1       0       0       0       000010201D    957
     123       1       0       1       0       0       0               0D    958
     190     738       0       1       0       0       0       000010001D    959
     190       1       0       1       1       0       0               0D    960
     508     739       0       1       0       0       0       000010001D    961
     508       1       0       1       1       0       0               0D    962
     510     740       0       1       0       0       0       000010001D    963
     510       1    -951       1       1       0       0               0D    964
     314     741       0       1       0       0       0       000010001D    965
     314       1       0       2       0       0       0               0D    966
     116     743       0       1       0       0       0       000010001D    967
     116       1       0       1       0       0       0               0D    968
     123     744       0       1       0       0       0       000010201D    969
     123       1       0       1       0       0       0               0D    970
     123     745       0       1       0       0       0       000010201D    971
     123       1       0       1       0       0       0               0D    972
     190     746       0       1       0       0       0       000010001D    973
     190       1       0       1       1       0       0               0D    974
     508     747       0       1       0       0       0       000010001D    975
     508       1       0       1       1       0       0               0D    976
     510     748       0       1       0       0       0       000010001D    977
     510       1    -965       1       1       0       0               0D    978
     314     749       0       1       0       0       0       000010001D    979
     314       1       0       2       0       0       0               0D    980
     116     751       0       1       0       0       0       000010001D    981
     116       1       0       1       0       0       0               0D    982
     123     752       0       1       0       0       0       000010201D    983
     123       1       0       1       0       0       0               0D    984
     123     753       0       1       0       0       0       000010201D    985
     123       1       0       1       0       0       0               0D    986
     190     754       0       1       0       0       0       000010001D    987
     190       1       0       1       1       0       0               0D    988
     508     755       0       1       0       0       0       000010001D    989
     508       1       0       1       1       0       0               0D    990
     510     756       0       1       0       0       0       000010001D    991
     510       1    -979       1       1       0       0               0D    992
     314     757       0       1       0       0       0       000010001D    993
     314       1       0       2       0       0       0               0D    994
     116     759       0       1       0       0       0       000010001D    995
     116       1       0       1       0       0       0               0D    996
     123     760       0       1       0       0       0       000010201D    997
     123       1       0       1       0       0       0               0D    998
     123     761       0       1       0       0       0       000010201D    999
     123       1       0       1       0       0       0               0D   1000
     190     762       0       1       0       0       0       000010001D   1001
     190       1       0       1       1       0       0               0D   1002
     508     763       0       1       0       0       0       000010001D   1003
     508       1       0       1       1       0       0               0D   1004
     510     764       0       1       0       0       0       000010001D   1005
     510       1    -993       1       1       0       0               0D   1006
     314     765       0       1       0       0       0       000010001D   1007
     314       1       0       2       0       0       0               0D   1008
     116     767       0       1       0       0       0       000010001D   1009
     116       1       0       1       0       0       0               0D   1010
     123     768       0       1       0       0       0       000010201D   1011
     123       1       0       1       0       0       0               0D   1012
     123     769       0       1       0       0       0       000010201D   1013
     123       1       0       1       0       0       0               0D   1014
     190     770       0       1       0       0       0       000010001D   1015
     190       1       0       1       1       0       0               0D   1016
     508     771       0       1       0       0       0       000010001D   1017
     508       1       0       1       1       0       0               0D   1018
     510     772       0       1       0       0       0       000010001D   1019
     510       1   -1007       1       1       0       0               0D   1020
     314     773       0       1       0       0       0       000010001D   1021
     314       1       0       2       0       0       0               0D   1022
     116     775       0       1       0       0       0       000010001D   1023
     116       1       0       1       0       0       0               0D   1024
     123     776       0       1       0       0       0       000010201D   1025
     123       1       0       1       0       0       0               0D   1026
     123     777       0       1       0       0       0       000010201D   1027
     123       1       0       1       0       0       0               0D   1028
     190     778       0       1       0       0       0       000010001D   1029
     190       1       0       1       1       0       0               0D   1030
     508     779       0       1       0       0       0       000010001D   1031
     508       1       0       1       1       0       0               0D   1032
     510     780       0       1       0       0       0       000010001D   1033
     510       1   -1021       1       1       0       0               0D   1034
     314     781       0       1       0       0       0       000010001D   1035
     314       1       0       2       0       0       0               0D   1036
     116     783       0       1       0       0       0       000010001D   1037
     116       1       0       1       0       0       0               0D   1038
     123     784       0       1       0       0       0       000010201D   1039
     123       1       0       1       0       0       0               0D   1040
     123     785       0       1       0       0       0       000010201D   1041
     123       1       0       1       0       0       0               0D   1042
     190     786       0       1       0       0       0       000010001D   1043
     190       1       0       1       1       0       0               0D   1044
     508     787       0       1       0       0       0       000010001D   1045
     508       1       0       1       1       0       0               0D   1046
     510     788       0       1       0       0       0       000010001D   1047
     510       1   -1035       1       1       0       0               0D   1048
     314     789       0       1       0       0       0       000010001D   1049
     314       1       0       2       0       0       0               0D   1050
     116     791       0       1       0       0       0       000010001D   1051
     116       1       0       1       0       0       0               0D   1052
     123     792       0       1       0       0       0       000010201D   1053
     123       1       0       1       0       0       0               0D   1054
     123     793       0       1       0       0       0       000010201D   1055
     123       1       0       1       0       0       0               0D   1056
     190     794       0       1       0       0       0       000010001D   1057
     190       1       0       1       1       0       0               0D   1058
     508     795       0       1       0       0       0       000010001D   1059
     508       1       0       2       1       0       0               0D   1060
     510     797       0       1       0       0       0       000010001D   1061
     510       1   -1049       1       1       0       0               0D   1062
     314     798       0       1       0       0       0       000010001D   1063
     314       1       0       2       0       0       0               0D   1064
     116     800       0       1       0       0       0       000010001D   1065
     116       1       0       1       0       0       0               0D   1066
     123     801       0       1       0       0       0       000010201D   1067
     123       1       0       1       0       0       0               0D   1068
     123     802       0       1       0       0       0       000010201D   1069
     123       1       0       1       0       0       0               0D   1070
     190     803       0       1       0       0       0       000010001D   1071
     190       1       0       1       1       0       0               0D   1072
     508     804       0       1       0       0       0       000010001D   1073
     508       1       0       2       1       0       0               0D   1074
     510     806       0       1       0       0       0       000010001D   1075
     510       1   -1063       1       1       0       0               0D   1076
     314     807       0       1       0       0       0       000010001D   1077
     314       1       0       2       0       0       0               0D   1078
     116     809       0       1       0       0       0       000010001D   1079
     116       1       0       1       0       0       0               0D   1080
     123     810       0       1       0       0       0       000010201D   1081
     123       1       0       1       0       0       0               0D   1082
     123     811       0       1       0       0       0       000010201D   1083
     123       1       0       1       0       0       0               0D   1084
     190     812       0       1       0       0       0       000010001D   1085
     190       1       0       1       1       0       0               0D   1086
     508     813       0       1       0       0       0       000010001D   1087
     508       1       0       1       1       0       0               0D   1088
     510     814       0       1       0       0       0       000010001D   1089
     510       1   -1077       1       1       0       0               0D   1090
     314     815       0       1       0       0       0       000010001D   1091
     314       1       0       2       0       0       0               0D   1092
     116     817       0       1       0       0       0       000010001D   1093
     116       1       0       1       0       0       0               0D   1094
     123     818       0       1       0       0       0       000010201D   1095
     123       1       0       1       0       0       0               0D   1096
     123     819       0       1       0       0       0       000010201D   1097
     123       1       0       1       0       0       0               0D   1098
     190     820       0       1       0       0       0       000010001D   1099
     190       1       0       1       1       0       0               0D   1100
     508     821       0       1       0       0       0       000010001D   1101
     508       1       0       1       1       0       0               0D   1102
     510     822       0       1       0       0       0       000010001D   1103
     510       1   -1091       1       1       0       0               0D   1104
     314     823       0       1       0       0       0       000010001D   1105
     314       1       0       2       0       0       0               0D   1106
     116     825       0       1       0       0       0       000010001D   1107
     116       1       0       1       0       0       0               0D   1108
     123     826       0       1       0       0       0       000010201D   1109
     123       1       0       1       0       0       0               0D   1110
     123     827       0       1       0       0       0       000010201D   1111
     123       1       0       1       0       0       0               0D   1112
     190     828       0       1       0       0       0       000010001D   1113
     190       1       0       1       1       0       0               0D   1114
     508     829       0       1       0       0       0       000010001D   1115
     508       1       0       1       1       0       0               0D   1116
     510     830       0       1       0       0       0       000010001D   1117
     510       1   -1105       1       1       0       0               0D   1118
     314     831       0       1       0       0       0       000010001D   1119
     314       1       0       2       0       0       0               0D   1120
     116     833       0       1       0       0       0       000010001D   1121
     116       1       0       1       0       0       0               0D   1122
     123     834       0       1       0       0       0       000010201D   1123
     123       1       0       1       0       0       0               0D   1124
     123     835       0       1       0       0       0       000010201D   1125
     123       1       0       1       0       0       0               0D   1126
     190     836       0       1       0       0       0       000010001D   1127
     190       1       0       1       1       0       0               0D   1128
     508     837       0       1       0       0       0       000010001D   1129
     508       1       0       3       1       0       0               0D   1130
     510     840       0       1       0       0       0       000010001D   1131
     510       1   -1119       1       1       0       0               0D   1132
     314     841       0       1       0       0       0       000010001D   1133
     314       1       0       2       0       0       0               0D   1134
     116     843       0       1       0       0       0       000010001D   1135
     116       1       0       1       0       0       0               0D   1136
     123     844       0       1       0       0       0       000010201D   1137
     123       1       0       1       0       0       0               0D   1138
     123     845       0       1       0       0       0       000010201D   1139
     123       1       0       1       0       0       0               0D   1140
     190     846       0       1       0       0       0       000010001D   1141
     190       1       0       1       1       0       0               0D   1142
     508     847       0       1       0       0       0       000010001D   1143
     508       1       0       1       1       0       0               0D   1144
     510     848       0       1       0       0       0       000010001D   1145
     510       1   -1133       1       1       0       0               0D   1146
     314     849       0       1       0       0       0       000010001D   1147
     314       1       0       2       0       0       0               0D   1148
     116     851       0       1       0       0       0       000010001D   1149
     116       1       0       1       0       0       0               0D   1150
     123     852       0       1       0       0       0       000010201D   1151
     123       1       0       1       0       0       0               0D   1152
     123     853       0       1       0       0       0       000010201D   1153
     123       1       0       1       0       0       0               0D   1154
     190     854       0       1       0       0       0       000010001D   1155
     190       1       0       1       1       0       0               0D   1156
     508     855       0       1       0       0       0       000010001D   1157
     508       1       0       1       1       0       0               0D   1158
     510     856       0       1       0       0       0       000010001D   1159
     510       1   -1147       1       1       0       0               0D   1160
     314     857       0       1       0       0       0       000010001D   1161
     314       1       0       2       0       0       0               0D   1162
     116     859       0       1       0       0       0       000010001D   1163
     116       1       0       1       0       0       0               0D   1164
     123     860       0       1       0       0       0       000010201D   1165
     123       1       0       1       0       0       0               0D   1166
     123     861       0       1       0       0       0       000010201D   1167
     123       1       0       1       0       0       0               0D   1168
     190     862       0       1       0       0       0       000010001D   1169
     190       1       0       1       1       0       0               0D   1170
     508     863       0       1       0       0       0       000010001D   1171
     508       1       0       3       1       0       0               0D   1172
     510     866       0       1       0       0       0       000010001D   1173
     510       1   -1161       1       1       0       0               0D   1174
     314     867       0       1       0       0       0       000010001D   1175
     314       1       0       2       0       0       0               0D   1176
     116     869       0       1       0       0       0       000010001D   1177
     116       1       0       1       0       0       0               0D   1178
     123     870       0       1       0       0       0       000010201D   1179
     123       1       0       1       0       0       0               0D   1180
     123     871       0       1       0       0       0       000010201D   1181
     123       1       0       1       0       0       0               0D   1182
     192     872       0       1       0       0       0       000010001D   1183
     192       1       0       1       1       0       0               0D   1184
     508     873       0       1       0       0       0       000010001D   1185
     508       1       0       1       1       0       0               0D   1186
     510     874       0       1       0       0       0       000010001D   1187
     510       1   -1175       1       1       0       0               0D   1188
     314     875       0       1       0       0       0       000010001D   1189
     314       1       0       2       0       0       0               0D   1190
     116     877       0       1       0       0       0       000010001D   1191
     116       1       0       1       0       0       0               0D   1192
     123     878       0       1       0       0       0       000010201D   1193
     123       1       0       1       0       0       0               0D   1194
     123     879       0       1       0       0       0       000010201D   1195
     123       1       0       1       0       0       0               0D   1196
     190     880       0       1       0       0       0       000010001D   1197
     190       1       0       1       1       0       0               0D   1198
     508     881       0       1       0       0       0       000010001D   1199
     508       1       0       1       1       0       0               0D   1200
     510     882       0       1       0       0       0       000010001D   1201
     510       1   -1189       1       1       0       0               0D   1202
     314     883       0       1       0       0       0       000010001D   1203
     314       1       0       2       0       0       0               0D   1204
     116     885       0       1       0       0       0       000010001D   1205
     116       1       0       1       0       0       0               0D   1206
     123     886       0       1       0       0       0       000010201D   1207
     123       1       0       1       0       0       0               0D   1208
     123     887       0       1       0       0       0       000010201D   1209
     123       1       0       1       0       0       0               0D   1210
     190     888       0       1       0       0       0       000010001D   1211
     190       1       0       1       1       0       0               0D   1212
     508     889       0       1       0       0       0       000010001D   1213
     508       1       0       1       1       0       0               0D   1214
     508     890       0       1       0       0       0       000010001D   1215
     508       1       0       6       1       0       0               0D   1216
     510     896       0       1       0       0       0       000010001D   1217
     510       1   -1203       1       1       0       0               0D   1218
     314     897       0       1       0       0       0       000010001D   1219
     314       1       0       2       0       0       0               0D   1220
     116     899       0       1       0       0       0       000010001D   1221
     116       1       0       1       0       0       0               0D   1222
     123     900       0       1       0       0       0       000010201D   1223
     123       1       0       1       0       0       0               0D   1224
     123     901       0       1       0       0       0       000010201D   1225
     123       1       0       1       0       0       0               0D   1226
     190     902       0       1       0       0       0       000010001D   1227
     190       1       0       1       1       0       0               0D   1228
     508     903       0       1       0       0       0       000010001D   1229
     508       1       0       2       1       0       0               0D   1230
     510     905       0       1       0       0       0       000010001D   1231
     510       1   -1219       1       1       0       0               0D   1232
     314     906       0       1       0       0       0       000010001D   1233
     314       1       0       2       0       0       0               0D   1234
     116     908       0       1       0       0       0       000010001D   1235
     116       1       0       1       0       0       0               0D   1236
     123     909       0       1       0       0       0       000010201D   1237
     123       1       0       1       0       0       0               0D   1238
     123     910       0       1       0       0       0       000010201D   1239
     123       1       0       1       0       0       0               0D   1240
     190     911       0       1       0       0       0       000010001D   1241
     190       1       0       1       1       0       0               0D   1242
     508     912       0       1       0       0       0       000010001D   1243
     508       1       0       2       1       0       0               0D   1244
     510     914       0       1       0       0       0       000010001D   1245
     510       1   -1233       1       1       0       0               0D   1246
     514     915       0       1       0       0       0       000010001D   1247
     514       1       0       7       1       0       0               0D   1248
     186     922       0       1       0       0       0       000000001D   1249
     186       1       0       1       0       0       0               0D   1250
314,73.33333492279053,73.33333492279053,73.33333492279053,10HMix       1P      1
edColor;                                                               1P      2
116,1706.,-1700.,1258.4907918643939;                                   3P      3
123,1.,0.,0.;                                                          5P      4
123,0.,0.,-1.;                                                         7P      5
190,3,5,7;                                                             9P      6
110,-73.69211301450331,141.03594347978341,445.,                       11P      7
-73.69211301450331,141.03594347978341,450.;                           11P      8
502,107,-72.24873734152921,-138.53594347978341,445.,-50.,             13P      9
-98.6602540378444,450.,-45.,99.99999999999409,445.,-45.,2.5,          13P     10
300.,67.91861032260709,-141.03594347978341,300.,45.,-2.5,300.,        13P     11
-67.91861032260709,141.03594347978341,445.,-45.,-95.,345.,            13P     12
-45.6698729810778,-102.5,300.,50.,-98.6602540378443,450.,             13P     13
67.91861032260709,-141.03594347978341,445.,-50.,                      13P     14
98.6602540378444,300.,-45.,-2.5,300.,-45.6698729810801,               13P     15
102.50000000000399,445.,201.,-300.,300.,45.,95.,295.,                 13P     16
-50.6698736863254,101.16025525936899,450.,-1701.,4800.,               13P     17
3300.0015837287901,-50.6698736831845,-101.16025525392899,450.,        13P     18
72.24873734152921,-138.53594347978341,445.,1706.,4800.,               13P     19
-8.48920813560499,67.91861032260719,141.03594347978341,450.,          13P     20
-67.918610322607,141.03594347978341,300.,-45.,-2.5,445.,-196.,        13P     21
-295.,5.,45.,-95.,295.,-67.91861032260709,-141.03594347978341,        13P     22
445.,72.24873734152921,-138.53594347978341,300.,                      13P     23
-50.6698736863231,101.16025525936499,300.,-45.,-100.,300.,            13P     24
73.69211301450321,-141.03594347978341,450.,-45.,95.,295.,196.,        13P     25
-295.,295.,45.,-100.,345.,-73.69211301450331,141.03594347978341,      13P     26
450.,1701.,-1800.,-0.00000000000013,50.,98.6602540378444,300.,        13P     27
-1706.,-1800.,-8.48920813560476,1706.,-1800.,3308.4907918643949,      13P     28
-45.,2.5,445.,45.6698742300257,102.50000216324121,300.,1701.,         13P     29
4800.,3300.0015837287901,-73.69211301450331,-141.03594347978341,      13P     30
445.,-73.69211301450331,-141.03594347978341,450.,                     13P     31
-50.00000000001741,98.660254037835,450.,-1701.,-1800.,                13P     32
3300.0015837287901,45.,2.5,445.,45.00000000000519,100.,300.,          13P     33
-45.,-95.,295.,196.,295.,5.,-1706.,4800.,3308.4907918643949,          13P     34
50.6698736851356,-101.16025525730799,300.,-72.24873734152929,         13P     35
-138.53594347978341,300.,-45.,99.99999999999861,345.,                 13P     36
67.91861032260709,141.03594347978341,445.,201.,300.,                  13P     37
-0.00000000000015,45.,2.5,300.,-72.24873734152929,                    13P     38
138.53594347978341,445.,-201.,300.,-0.00000000000014,-196.,           13P     39
-295.,295.,196.,-295.,5.,-201.,-300.,300.,-50.,                       13P     40
-98.66025403783971,300.,-201.,-300.,-0.00000000000016,-201.,          13P     41
300.,300.,-1706.,4800.,-8.48920813560476,45.669874230028,             13P     42
102.5000021632452,445.,50.,98.6602540378444,450.,45.66987298108,      13P     43
-102.50000000000399,445.,-45.6698729810778,-102.5,445.,1701.,         13P     44
4800.,-0.00000000000014,-1706.,-1800.,3308.4907918643949,             13P     45
72.24873734152921,138.53594347978341,450.,1706.,4800.,                13P     46
3308.4907918643949,73.69211301450321,-141.03594347978341,445.,        13P     47
-45.,95.,345.,-45.,-100.,445.,-45.6698729810779,102.5,300.,           13P     48
-67.91861032260709,-141.03594347978341,300.,50.6698736851332,         13P     49
-101.16025525730399,450.,45.,-95.,345.,201.,-300.,                    13P     50
-0.00000000000017,45.,-99.9999999999955,445.,-1701.,4800.,            13P     51
-0.00000000000017,-73.69211301450331,141.03594347978341,445.,         13P     52
45.00000000000519,100.,345.,-45.,100.,300.,45.,99.9999999999955,      13P     53
445.,-50.66987368318679,-101.16025525393299,300.,45.,-2.5,445.,       13P     54
-45.,-100.,345.,72.24873734152921,138.53594347978341,300.,196.,       13P     55
295.,295.,-196.,295.,295.,45.,95.,345.,50.669873684212,               13P     56
101.16025525570839,300.,-72.24873734152929,138.53594347978341,        13P     57
300.,1706.,-1800.,-8.48920813560484,45.,-100.,300.,-1701.,            13P     58
-1800.,-0.00000000000017,67.918610322607,141.03594347978341,          13P     59
300.,-196.,295.,5.,50.669873684212,101.16025525570839,450.,           13P     60
1701.,-1800.,3300.0015837287901,45.6698729810778,-102.5,300.,         13P     61
50.,-98.66025403783961,300.,201.,300.,300.;                           13P     62
110,-67.91861032260709,141.03594347978341,445.,                       15P     63
-73.69211301450331,141.03594347978341,445.;                           15P     64
110,67.91861032260708,141.03594347978341,445.,                        17P     65
-67.91861032260709,141.03594347978341,445.;                           17P     66
110,67.91861032260719,141.03594347978341,450.,67.91861032260719,      19P     67
141.03594347978341,445.;                                              19P     68
110,-73.69211301450331,141.03594347978341,450.,                       21P     69
67.91861032260719,141.03594347978341,450.;                            21P     70
110,-72.24873734152925,138.53594347978344,300.,                       23P     71
-50.66987368632315,101.16025525936503,300.;                           23P     72
110,-72.24873734152921,138.53594347978341,445.,                       25P     73
-72.24873734152921,138.53594347978341,300.;                           25P     74
110,-73.69211301450331,141.03594347978341,445.,                       27P     75
-72.24873734152925,138.53594347978344,445.;                           27P     76
110,-50.66987368632545,101.16025525936902,450.,                       29P     77
-73.69211301450331,141.03594347978341,450.;                           29P     78
110,-50.6698743915682,101.16025648088539,300.,-50.6698743915682,      31P     79
101.16025648088539,450.;                                              31P     80
110,-67.91861032260712,141.03594347978347,445.,                       33P     81
-72.24873734152929,138.53594347978341,445.;                           33P     82
110,45.,99.9999999999955,445.,45.,2.5,445.;                           35P     83
110,67.91861032260711,141.03594347978341,445.,45.66987423002814,      37P     84
102.50000216324518,445.;                                              37P     85
110,-45.6698729810801,102.50000000000399,445.,                        39P     86
-67.91861032260697,141.03594347978341,445.;                           39P     87
110,-45.,2.5,445.,-45.,99.99999999999409,445.;                        41P     88
110,45.,2.5,445.,-45.,2.5,445.;                                       43P     89
110,72.24873734152924,138.53594347978347,300.,67.91861032260704,      45P     90
141.0359434797835,300.;                                               45P     91
110,72.24873734152921,138.53594347978341,450.,72.24873734152921,      47P     92
138.53594347978341,300.;                                              47P     93
110,67.91861032260719,141.03594347978341,450.,72.24873734152924,      49P     94
138.53594347978347,450.;                                              49P     95
110,67.91861032260709,141.03594347978341,300.,67.91861032260709,      51P     96
141.03594347978341,445.;                                              51P     97
110,50.66987368421206,101.16025525570835,450.,72.24873734152929,      53P     98
138.53594347978338,450.;                                              53P     99
110,50.,-98.6602540378443,450.,50.,98.6602540378444,450.;             55P    100
110,73.69211301450321,-141.03594347978341,450.,                       57P    101
50.66987368513314,-101.160255257304,450.;                             57P    102
110,-73.69211301450331,-141.03594347978341,450.,                      59P    103
73.69211301450321,-141.03594347978341,450.;                           59P    104
110,-50.66987368318454,-101.16025525392897,450.,                      61P    105
-73.69211301450321,-141.03594347978341,450.;                          61P    106
110,-50.,98.66025403783499,450.,-50.,-98.6602540378444,450.;          63P    107
124,1.,0.,0.00000000000023,-55.0000000000355,0.,-1.,                  65P    108
0.00000000000006,98.660254037835,0.00000000000023,                    65P    109
-0.00000000000006,-1.,450.;                                           65P    110
100,0.,0.,0.,4.33012631367988,-2.50000122151654,                      67P    111
5.00000000000071,0.;                                                  67P    112
110,44.99999999999999,-100.,300.,-44.99999999999999,-100.,300.;       69P    113
110,67.91861032260711,-141.03594347978341,300.,                       71P    114
45.66987298107793,-102.49999999999999,300.;                           71P    115
110,72.24873734152925,-138.5359434797835,300.,67.91861032260717,      73P    116
-141.03594347978353,300.;                                             73P    117
110,50.66987368513553,-101.16025525730804,300.,                       75P    118
72.24873734152921,-138.53594347978344,300.;                           75P    119
110,50.,98.6602540378444,300.,50.,-98.66025403783962,300.;            77P    120
110,72.24873734152926,138.53594347978338,300.,50.66987368421206,      79P    121
101.16025525570842,300.;                                              79P    122
110,45.66987423002568,102.50000216324122,300.,67.91861032260694,      81P    123
141.03594347978338,300.;                                              81P    124
110,-44.99999999999999,100.,300.,45.0000000000052,100.,300.;          83P    125
110,-67.91861032260708,141.03594347978336,300.,                       85P    126
-45.66987298107796,102.50000000000003,300.;                           85P    127
110,-72.24873734152932,138.53594347978347,300.,                       87P    128
-67.91861032260707,141.03594347978355,300.;                           87P    129
124,1.,0.,-0.00000000000023,-55.0000000000008,0.,1.,                  89P    130
-0.00000000000006,98.6602540378444,0.00000000000023,                  89P    131
0.00000000000006,1.,300.;                                             89P    132
100,0.,0.,0.,5.00000000000071,0.,4.33012631367758,                    91P    133
2.50000122152053;                                                     91P    134
110,-50.,-98.66025403783971,300.,-50.,98.6602540378444,300.;          93P    135
110,-72.24873734152929,-138.53594347978341,300.,                      95P    136
-50.66987368318699,-101.16025525393293,300.;                          95P    137
110,-67.91861032260712,-141.03594347978347,300.,                      97P    138
-72.24873734152929,-138.53594347978338,300.;                          97P    139
110,-45.66987298107785,-102.49999999999997,300.,                      99P    140
-67.91861032260702,-141.03594347978338,300.;                          99P    141
110,-201.,-300.,300.,201.,-300.,300.;                                101P    142
110,-201.,300.,300.,-201.,-300.,300.;                                103P    143
110,201.,300.,300.,-201.,300.,300.;                                  105P    144
110,201.,-300.,300.,201.,300.,300.;                                  107P    145
110,-67.918610322607,141.03594347978341,445.,-67.918610322607,       109P    146
141.03594347978341,300.;                                             109P    147
110,-50.,98.6602540378444,300.,-50.00000000003477,                   111P    148
98.66025403783502,450.;                                              111P    149
110,45.,2.5,300.,45.,2.5,445.;                                       113P    150
110,45.,-2.5,300.,45.,2.5,300.;                                      115P    151
110,45.,-2.5,445.,45.,-2.5,300.;                                     117P    152
110,45.,-99.99999999999551,445.,45.,-2.5,445.;                       119P    153
110,45.,-100.,345.,45.,-100.,445.;                                   121P    154
110,45.,-95.,345.,45.,-100.,345.;                                    123P    155
110,45.,-95.,295.,45.,-95.,345.;                                     125P    156
110,45.,95.,295.,45.,-95.,295.;                                      127P    157
110,45.,95.,345.,45.,95.,295.;                                       129P    158
110,45.,100.,345.,45.,95.,345.;                                      131P    159
110,45.,100.,445.,45.,100.,345.;                                     133P    160
110,45.66987547897389,102.50000432648299,300.,45.66987547897389,     135P    161
102.50000432648299,445.;                                             135P    162
110,-45.6698729810778,102.5,445.,-45.6698729810778,102.5,300.;       137P    163
110,-45.,95.,345.,-45.,99.99999999999862,345.;                       139P    164
110,-45.,95.,295.,-45.,95.,345.;                                     141P    165
110,-45.,-95.,295.,-45.,95.,295.;                                    143P    166
110,-45.,-95.,345.,-45.,-95.,295.;                                   145P    167
110,-45.,-100.,345.,-45.,-95.,345.;                                  147P    168
110,-45.,-100.,445.,-45.,-100.,345.;                                 149P    169
110,-45.,-2.5,445.,-45.,-100.,445.;                                  151P    170
110,-45.,-2.5,300.,-45.,-2.5,445.;                                   153P    171
110,-45.,2.5,300.,-45.,-2.5,300.;                                    155P    172
110,-45.,2.5,445.,-45.,2.5,300.;                                     157P    173
110,-45.,99.9999999999972,345.,-45.,99.9999999999972,445.;           159P    174
110,45.,2.5,300.,-45.,2.5,300.;                                      161P    175
110,50.6698743873462,101.1602564735726,450.,50.6698743873462,        163P    176
101.1602564735726,300.;                                              163P    177
110,50.,98.6602540378444,300.,50.,98.6602540378444,450.;             165P    178
110,50.,-98.6602540378443,450.,50.,-98.6602540378443,300.;           167P    179
110,50.6698743891884,-101.16025647676339,300.,50.6698743891884,      169P    180
-101.16025647676339,450.;                                            169P    181
110,72.24873734152921,-138.53594347978341,445.,                      171P    182
72.24873734152921,-138.53594347978341,300.;                          171P    183
110,73.69211301450321,-141.03594347978341,445.,                      173P    184
72.24873734152916,-138.53594347978344,445.;                          173P    185
110,73.69211301450321,-141.03594347978341,450.,                      175P    186
73.69211301450321,-141.03594347978341,445.;                          175P    187
110,67.91861032260708,-141.03594347978341,445.,                      177P    188
73.69211301450322,-141.03594347978341,445.;                          177P    189
110,-67.91861032260709,-141.03594347978341,445.,                     179P    190
67.91861032260708,-141.03594347978341,445.;                          179P    191
110,-73.69211301450331,-141.03594347978341,445.,                     181P    192
-67.91861032260709,-141.03594347978341,445.;                         181P    193
110,-73.69211301450331,-141.03594347978341,450.,                     183P    194
-73.69211301450331,-141.03594347978341,445.;                         183P    195
110,-72.24873734152914,-138.53594347978338,445.,                     185P    196
-73.69211301450321,-141.03594347978341,445.;                         185P    197
110,-72.24873734152921,-138.53594347978341,300.,                     187P    198
-72.24873734152921,-138.53594347978341,445.;                         187P    199
110,-50.6698743852911,-101.16025647001319,450.,                      189P    200
-50.6698743852911,-101.16025647001319,300.;                          189P    201
110,-50.,-98.6602540378444,300.,-50.,-98.6602540378444,450.;         191P    202
110,-45.,-100.,345.,-45.,-100.,300.;                                 193P    203
110,45.,-100.,345.,-45.,-100.,345.;                                  195P    204
110,45.,-100.,300.,45.,-100.,345.;                                   197P    205
110,67.918610322607,-141.03594347978341,300.,67.918610322607,        199P    206
-141.03594347978341,445.;                                            199P    207
110,45.6698729810778,-102.5,445.,45.6698729810778,-102.5,300.;       201P    208
110,67.91861032260697,-141.03594347978341,445.,                      203P    209
45.66987298108008,-102.50000000000395,445.;                          203P    210
110,72.24873734152924,-138.53594347978347,445.,                      205P    211
67.91861032260712,-141.03594347978347,445.;                          205P    212
110,-45.,100.,345.,45.00000000000519,100.,345.;                      207P    213
110,-45.,100.,300.,-45.,100.,345.;                                   209P    214
110,45.0000000000104,100.,345.,45.0000000000104,100.,300.;           211P    215
110,-67.91861032260709,-141.03594347978341,300.,                     213P    216
-67.91861032260709,-141.03594347978341,445.;                         213P    217
110,-67.91861032260712,-141.03594347978344,445.,                     215P    218
-72.24873734152924,-138.53594347978347,445.;                         215P    219
110,-45.6698729810778,-102.5,300.,-45.6698729810778,-102.5,445.;     217P    220
110,-45.66987298107785,-102.50000000000003,445.,                     219P    221
-67.91861032260702,-141.03594347978347,445.;                         219P    222
110,201.,-300.,-0.00000000000017,201.,-300.,300.;                    221P    223
110,-201.,-300.,-0.00000000000017,201.,-300.,-0.00000000000017;      223P    224
110,-201.,-300.,300.,-201.,-300.,-0.00000000000017;                  225P    225
110,-201.,300.,300.,-201.,300.,-0.00000000000014;                    227P    226
110,-201.,300.,-0.00000000000014,-201.,-300.,-0.00000000000014;      229P    227
110,201.,300.,300.,201.,300.,-0.00000000000015;                      231P    228
110,201.,300.,-0.00000000000014,-201.,300.,-0.00000000000014;        233P    229
110,201.,-300.,-0.00000000000017,201.,300.,-0.00000000000017;        235P    230
110,45.,-2.5,300.,-45.,-2.5,300.;                                    237P    231
110,45.,-2.5,445.,-45.,-2.5,445.;                                    239P    232
124,1.,0.,0.,-50.,0.,1.,0.,-100.,0.,0.,1.,445.;                      241P    233
100,0.,0.,0.,4.33012701892237,-2.50000000000008,                     243P    234
5.00000000000019,-0.;                                                243P    235
124,1.,0.,0.00000000000023,50.00000000003371,0.,1.,                  245P    236
0.00000000000006,-99.99999999999091,-0.00000000000023,               245P    237
-0.00000000000006,1.,445.;                                           245P    238
100,0.,0.,0.,-5.,-0.00000000000459,-4.33012701892441,                247P    239
-2.49999999999617;                                                   247P    240
124,1.,0.,0.00000000000023,50.,0.,1.,0.00000000000006,-100.,         249P    241
-0.00000000000023,-0.00000000000006,1.,300.;                         249P    242
100,0.,0.,0.,-5.,0.,-4.3301270189222,-2.49999999999998;              251P    243
110,45.,-95.,345.,-45.,-95.,345.;                                    253P    244
110,45.,-95.,295.,-45.,-95.,295.;                                    255P    245
110,44.99999999999999,95.,295.,-44.99999999999999,95.,295.;          257P    246
110,196.,-295.,295.,-196.,-295.,295.;                                259P    247
110,196.,295.,295.,196.,-295.,295.;                                  261P    248
110,-196.,295.,295.,196.,295.,295.;                                  263P    249
110,-196.,-295.,295.,-196.,295.,295.;                                265P    250
110,45.,95.,345.,-45.,95.,345.;                                      267P    251
124,1.,0.,0.00000000000023,49.9999999999991,0.,1.,                   269P    252
-0.00000000000006,100.,-0.00000000000023,0.00000000000006,1.,        269P    253
300.;                                                                269P    254
100,0.,0.,0.,-4.33012576997279,2.50000216324085,                     271P    255
-4.99999999999914,0.;                                                271P    256
124,1.,0.,-0.00000000000023,50.00000000003271,0.,-1.,                273P    257
0.00000000000006,99.99999999999091,-0.00000000000023,                273P    258
-0.00000000000006,-1.,445.;                                          273P    259
100,0.,0.,0.,-4.99999999999914,-0.00000000000459,                    275P    260
-4.33012576997495,-2.50000216323712;                                 275P    261
124,1.,0.,-0.00000000000023,-50.0000000000009,0.,1.,                 277P    262
-0.00000000000006,100.,0.00000000000023,0.00000000000006,1.,         277P    263
300.;                                                                277P    264
100,0.,0.,0.,5.00000000000083,0.,4.33012701892312,                   279P    265
2.50000000000005;                                                    279P    266
124,1.,0.,0.00000000000023,-50.0000000000345,0.,-1.,                 281P    267
0.00000000000006,99.99999999999091,0.00000000000023,                 281P    268
-0.00000000000006,-1.,445.;                                          281P    269
100,0.,0.,0.,4.3301270189253,-2.49999999999628,5.00000000000083,     283P    270
-0.00000000000319;                                                   283P    271
124,1.,0.,0.,-50.,0.,1.,0.,-100.,0.,0.,1.,300.;                      285P    272
100,0.,0.,0.,4.33012701892237,-2.50000000000008,                     287P    273
5.00000000000019,-0.;                                                287P    274
124,1.,0.,0.,55.,0.,-1.,0.,98.6602540378443,0.,0.,-1.,300.;          289P    275
100,0.,0.,0.,-5.,-0.0000000000001,-4.33012631578785,                 291P    276
-2.500001217864;                                                     291P    277
124,1.,0.,0.,55.,0.,1.,0.,98.6602540378443,0.,0.,1.,450.;            293P    278
100,0.,0.,0.,-4.33012631578785,2.500001217864,-5.,                   295P    279
0.0000000000001;                                                     295P    280
124,-1.,0.,0.00000000000023,55.0000000000361,0.,1.,                  297P    281
0.00000000000006,-98.6602540378349,-0.00000000000023,                297P    282
0.00000000000006,-1.,300.;                                           297P    283
100,0.,0.,0.,4.33012631486999,-2.50000121945548,                     299P    284
5.00000000000084,-0.0000000000047;                                   299P    285
124,-1.,0.,-0.00000000000023,55.0000000000009,0.,-1.,                301P    286
-0.00000000000006,-98.6602540378443,-0.00000000000023,               301P    287
-0.00000000000006,1.,450.;                                           301P    288
100,0.,0.,0.,5.00000000000084,0.,4.33012631486759,                   303P    289
2.50000121945963;                                                    303P    290
124,-1.,0.,-0.00000000000023,-55.0000000000349,0.,1.,                305P    291
0.00000000000006,-98.6602540378351,0.00000000000023,                 305P    292
0.00000000000006,-1.,300.;                                           305P    293
100,0.,0.,0.,-5.00000000000011,-0.00000000000461,                    307P    294
-4.33012631681776,-2.50000121608037;                                 307P    295
124,-1.,0.,0.00000000000023,-55.,0.,-1.,-0.00000000000006,           309P    296
-98.6602540378444,0.00000000000023,-0.00000000000006,1.,450.;        309P    297
100,0.,0.,0.,-4.33012631681537,2.50000121608452,                     311P    298
-5.00000000000011,-0.;                                               311P    299
110,1701.,-1800.,-0.00000000000013,1701.,4800.,                      313P    300
-0.00000000000013;                                                   313P    301
110,-1701.,-1800.,-0.00000000000014,1701.,-1800.,                    315P    302
-0.00000000000014;                                                   315P    303
110,-1701.,4800.,-0.00000000000015,-1701.,-1800.,                    317P    304
-0.00000000000015;                                                   317P    305
110,1701.,4800.,-0.00000000000014,-1701.,4800.,                      319P    306
-0.00000000000014;                                                   319P    307
110,196.,-295.,5.,-196.,-295.,5.;                                    321P    308
110,196.,-295.,295.,196.,-295.,5.;                                   323P    309
110,-196.,-295.,5.,-196.,-295.,295.;                                 325P    310
110,196.,295.,5.,196.,-295.,5.;                                      327P    311
110,196.,295.,295.,196.,295.,5.;                                     329P    312
110,-196.,295.,5.,196.,295.,5.;                                      331P    313
110,-196.,295.,295.,-196.,295.,5.;                                   333P    314
110,-196.,-295.,5.,-196.,295.,5.;                                    335P    315
110,1701.,-1800.,3300.0015837287901,1701.,4800.,                     337P    316
3300.0015837287901;                                                  337P    317
110,1701.,-1800.,-0.00000000000013,1701.,-1800.,                     339P    318
3300.0015837287901;                                                  339P    319
110,1701.,4800.,3300.0015837287901,1701.,4800.,                      341P    320
-0.00000000000014;                                                   341P    321
110,-1701.,-1800.,3300.0015837287901,1701.,-1800.,                   343P    322
3300.0015837287901;                                                  343P    323
110,-1701.,-1800.,-0.00000000000022,-1701.,-1800.,                   345P    324
3300.0015837287897;                                                  345P    325
110,-1706.,-1800.,-8.48920813560472,1706.,-1800.,                    347P    326
-8.48920813560472;                                                   347P    327
110,-1706.,-1800.,3308.4907918643944,-1706.,-1800.,                  349P    328
-8.48920813560472;                                                   349P    329
110,1706.,-1800.,3308.4907918643949,-1706.,-1800.,                   351P    330
3308.4907918643949;                                                  351P    331
110,1706.,-1800.,-8.48920813560494,1706.,-1800.,                     353P    332
3308.4907918643944;                                                  353P    333
110,-1701.,4800.,3300.0015837287901,-1701.,-1800.,                   355P    334
3300.0015837287901;                                                  355P    335
110,-1701.,4800.,-0.00000000000022,-1701.,4800.,                     357P    336
3300.0015837287901;                                                  357P    337
110,1701.,4800.,3300.0015837287901,-1701.,4800.,                     359P    338
3300.0015837287901;                                                  359P    339
110,-1706.,4800.,3308.4907918643949,1706.,4800.,                     361P    340
3308.4907918643949;                                                  361P    341
110,-1706.,4800.,-8.48920813560476,-1706.,4800.,                     363P    342
3308.4907918643949;                                                  363P    343
110,1706.,4800.,-8.489208135605,-1706.,4800.,-8.489208135605;        365P    344
110,1706.,4800.,3308.4907918643949,1706.,4800.,                      367P    345
-8.48920813560499;                                                   367P    346
110,-1706.,-1800.,-8.48920813560476,-1706.,4800.,                    369P    347
-8.48920813560476;                                                   369P    348
110,1706.,4800.,-8.48920813560499,1706.,-1800.,                      371P    349
-8.48920813560499;                                                   371P    350
110,-1706.,-1800.,3308.4907918643949,-1706.,4800.,                   373P    351
3308.4907918643949;                                                  373P    352
110,1706.,-1800.,3308.4907918643949,1706.,4800.,                     375P    353
3308.4907918643949;                                                  375P    354
504,166,11,13,85,13,35,15,13,7,13,85,17,13,55,13,7,19,13,22,13,      377P    355
55,21,13,35,13,22,23,13,97,13,29,25,13,58,13,97,27,13,85,13,58,      377P    356
29,13,17,13,35,31,13,29,13,17,33,13,7,13,58,35,13,88,13,47,37,       377P    357
13,55,13,67,39,13,14,13,7,41,13,40,13,3,43,13,47,13,40,45,13,92,     377P    358
13,101,47,13,73,13,92,49,13,22,13,73,51,13,101,13,55,53,13,103,      377P    359
13,73,55,13,10,13,68,57,13,31,13,80,59,13,44,13,31,61,13,19,13,      377P    360
44,63,13,45,13,2,67,13,17,13,45,69,13,99,13,30,71,13,5,13,105,       377P    361
73,13,28,13,5,75,13,52,13,28,77,13,37,13,106,79,13,92,13,96,81,      377P    362
13,41,13,101,83,13,87,13,48,85,13,23,13,78,87,13,97,13,23,91,13,     377P    363
12,13,29,93,13,63,13,12,95,13,53,13,89,97,13,79,13,53,99,13,9,       377P    364
13,79,101,13,62,13,15,103,13,65,13,62,105,13,107,13,65,107,13,       377P    365
15,13,107,109,13,7,13,23,111,13,12,13,45,113,13,57,13,47,115,13,     377P    366
6,13,57,117,13,90,13,6,119,13,83,13,90,121,13,34,13,83,123,13,       377P    367
81,13,34,125,13,26,13,81,127,13,16,13,26,129,13,95,13,16,131,13,     377P    368
86,13,95,133,13,88,13,86,135,13,41,13,67,137,13,14,13,78,139,13,     377P    369
76,13,54,141,13,32,13,76,143,13,49,13,32,145,13,8,13,49,147,13,      377P    370
91,13,8,149,13,77,13,91,151,13,24,13,77,153,13,13,13,24,155,13,      377P    371
4,13,13,157,13,40,13,4,159,13,54,13,3,161,13,57,13,4,163,13,103,     377P    372
13,96,165,13,37,13,68,167,13,10,13,106,169,13,52,13,80,171,13,       377P    373
20,13,28,173,13,75,13,20,175,13,31,13,75,177,13,11,13,75,179,13,     377P    374
27,13,11,181,13,43,13,27,183,13,44,13,43,185,13,1,13,43,187,13,      377P    375
53,13,1,189,13,19,13,89,191,13,63,13,2,193,13,91,13,30,195,13,       377P    376
34,13,91,197,13,99,13,34,199,13,5,13,11,201,13,69,13,105,203,13,     377P    377
11,13,69,205,13,20,13,11,207,13,54,13,86,209,13,87,13,54,211,13,     377P    378
86,13,48,213,13,79,13,27,215,13,27,13,1,217,13,9,13,70,219,13,       377P    379
70,13,27,221,13,82,13,15,223,13,64,13,82,225,13,62,13,64,227,13,     377P    380
65,13,59,229,13,59,13,64,231,13,107,13,56,233,13,56,13,59,235,       377P    381
13,82,13,56,237,13,6,13,13,239,13,90,13,24,243,13,70,13,77,247,      377P    382
13,83,13,69,251,13,99,13,105,253,13,81,13,8,255,13,26,13,49,257,     377P    383
13,16,13,32,259,13,33,13,60,261,13,93,13,33,263,13,94,13,93,265,     377P    384
13,60,13,94,267,13,95,13,76,271,13,41,13,48,275,13,88,13,67,279,     377P    385
13,87,13,78,283,13,14,13,3,287,13,9,13,30,291,13,37,13,96,295,       377P    386
13,103,13,68,299,13,52,13,106,303,13,10,13,80,307,13,63,13,89,       377P    387
311,13,19,13,2,313,13,36,13,71,315,13,100,13,36,317,13,84,13,        377P    388
100,319,13,71,13,84,321,13,61,13,25,323,13,33,13,61,325,13,25,       377P    389
13,60,327,13,50,13,61,329,13,93,13,50,331,13,102,13,50,333,13,       377P    390
94,13,102,335,13,25,13,102,337,13,104,13,42,339,13,36,13,104,        377P    391
341,13,42,13,71,343,13,46,13,104,345,13,100,13,46,347,13,38,13,      377P    392
98,349,13,72,13,38,351,13,39,13,72,353,13,98,13,39,355,13,18,13,     377P    393
46,357,13,84,13,18,359,13,42,13,18,361,13,51,13,74,363,13,66,13,     377P    394
51,365,13,21,13,66,367,13,74,13,21,369,13,38,13,66,371,13,21,13,     377P    395
98,373,13,72,13,51,375,13,39,13,74;                                  377P    396
508,4,0,377,155,0,0,0,377,164,0,0,0,377,162,0,0,0,377,166,0,0;       379P    397
510,9,1,1,379;                                                       381P    398
314,73.33333492279053,73.33333492279053,73.33333492279053,10HMix     383P    399
edColor;                                                             383P    400
116,1000.,-1700.,3300.0015837287901;                                 385P    401
123,0.,0.,-1.;                                                       387P    402
123,-1.,0.,0.;                                                       389P    403
190,385,387,389;                                                     391P    404
508,4,0,377,150,0,0,0,377,156,0,0,0,377,158,0,0,0,377,147,0,0;       393P    405
510,391,1,1,393;                                                     395P    406
314,73.33333492279053,73.33333492279053,73.33333492279053,10HMix     397P    407
edColor;                                                             397P    408
116,-1004.9999999999999,4800.,-8.48920813560494;                     399P    409
123,0.,1.,0.;                                                        401P    410
123,0.,0.,1.;                                                        403P    411
190,399,401,403;                                                     405P    412
508,4,0,377,160,1,0,0,377,159,1,0,0,377,162,1,0,0,377,161,1,0;       407P    413
508,4,0,377,149,0,0,0,377,158,1,0,0,377,157,0,0,0,377,138,0,0;       409P    414
510,405,2,1,407,409;                                                 411P    415
314,73.33333492279053,73.33333492279053,73.33333492279053,10HMix     413P    416
edColor;                                                             413P    417
116,-1701.,-1700.,1250.0015837287899;                                415P    418
123,1.,0.,0.;                                                        417P    419
123,0.,0.,-1.;                                                       419P    420
190,415,417,419;                                                     421P    421
508,4,0,377,151,0,0,0,377,137,0,0,0,377,157,1,0,0,377,156,1,0;       423P    422
510,421,1,1,423;                                                     425P    423
314,73.33333492279053,73.33333492279053,73.33333492279053,10HMix     427P    424
edColor;                                                             427P    425
116,-1004.9999999999999,-1800.,1258.4907918643939;                   429P    426
123,0.,-1.,0.;                                                       431P    427
123,0.,0.,-1.;                                                       433P    428
190,429,431,433;                                                     435P    429
508,4,0,377,153,1,0,0,377,152,1,0,0,377,155,1,0,0,377,154,1,0;       437P    430
508,4,0,377,148,0,0,0,377,136,0,0,0,377,151,1,0,0,377,150,1,0;       439P    431
510,435,2,1,437,439;                                                 441P    432
314,73.33333492279053,73.33333492279053,73.33333492279053,10HMix     443P    433
edColor;                                                             443P    434
116,1004.9999999999999,-1700.,-8.489208135605;                       445P    435
123,-0.,0.,-1.;                                                      447P    436
123,-1.,0.,0.;                                                       449P    437
190,445,447,449;                                                     451P    438
508,4,0,377,152,0,0,0,377,163,1,0,0,377,161,0,0,0,377,164,1,0;       453P    439
510,451,1,1,453;                                                     455P    440
314,73.33333492279053,73.33333492279053,73.33333492279053,10HMix     457P    441
edColor;                                                             457P    442
116,-196.,295.,295.;                                                 459P    443
123,0.,-1.,0.;                                                       461P    444
123,0.,0.,-1.;                                                       463P    445
190,459,461,463;                                                     465P    446
508,4,0,377,145,1,0,0,377,144,1,0,0,377,143,0,0,0,377,121,0,0;       467P    447
510,465,1,1,467;                                                     469P    448
314,73.33333492279053,73.33333492279053,73.33333492279053,10HMix     471P    449
edColor;                                                             471P    450
116,-196.,-295.,295.;                                                473P    451
123,1.,0.,0.;                                                        475P    452
123,0.,0.,-1.;                                                       477P    453
190,473,475,477;                                                     479P    454
508,4,0,377,141,0,0,0,377,146,1,0,0,377,145,0,0,0,377,122,0,0;       481P    455
510,479,1,1,481;                                                     483P    456
314,73.33333492279053,73.33333492279053,73.33333492279053,10HMix     485P    457
edColor;                                                             485P    458
116,-196.,-295.,5.;                                                  487P    459
123,0.,0.,1.;                                                        489P    460
123,1.,0.,0.;                                                        491P    461
190,487,489,491;                                                     493P    462
508,4,0,377,142,0,0,0,377,144,0,0,0,377,146,0,0,0,377,139,0,0;       495P    463
510,493,1,1,495;                                                     497P    464
314,73.33333492279053,73.33333492279053,73.33333492279053,10HMix     499P    465
edColor;                                                             499P    466
116,196.,-295.,5.;                                                   501P    467
123,-1.,0.,0.;                                                       503P    468
123,0.,0.,1.;                                                        505P    469
190,501,503,505;                                                     507P    470
508,4,0,377,143,1,0,0,377,142,1,0,0,377,140,0,0,0,377,120,0,0;       509P    471
510,507,1,1,509;                                                     511P    472
314,73.33333492279053,73.33333492279053,73.33333492279053,10HMix     513P    473
edColor;                                                             513P    474
116,196.,-295.,295.;                                                 515P    475
123,0.,0.,-1.;                                                       517P    476
123,-1.,0.,0.;                                                       519P    477
190,515,517,519;                                                     521P    478
508,4,0,377,120,1,0,0,377,119,1,0,0,377,122,1,0,0,377,121,1,0;       523P    479
508,4,0,377,64,0,0,0,377,117,0,0,0,377,56,0,0,0,377,118,1,0;         525P    480
510,521,2,1,523,525;                                                 527P    481
314,73.33333492279053,73.33333492279053,73.33333492279053,10HMix     529P    482
edColor;                                                             529P    483
116,55.0000000000009,-98.6602540378443,450.;                         531P    484
123,-0.00000000000023,-0.00000000000006,1.;                          533P    485
123,-1.,0.,-0.00000000000023;                                        535P    486
192,531,533,5.00000000000084,535;                                    537P    487
508,4,0,377,77,0,0,0,377,131,1,0,0,377,76,0,0,0,377,132,1,0;         539P    488
510,537,1,1,539;                                                     541P    489
314,73.33333492279053,73.33333492279053,73.33333492279053,10HMix     543P    490
edColor;                                                             543P    491
116,73.69211301450321,-141.03594347978341,300.;                      545P    492
123,0.86602540378444,0.5,0.;                                         547P    493
123,-0.5,0.86602540378444,0.;                                        549P    494
190,545,547,549;                                                     551P    495
508,6,0,377,31,0,0,0,377,77,1,0,0,377,23,0,0,0,377,80,1,0,0,377,     553P    496
79,1,0,0,377,78,1,0;                                                 553P    497
510,551,1,1,553;                                                     555P    498
314,73.33333492279053,73.33333492279053,73.33333492279053,10HMix     557P    499
edColor;                                                             557P    500
116,-74.5764183706773,-141.03594347978341,450.;                      559P    501
123,0.,0.,1.;                                                        561P    502
123,1.,0.,0.;                                                        563P    503
190,559,561,563;                                                     565P    504
508,13,0,377,130,0,0,0,377,21,1,0,0,377,19,0,0,0,377,5,0,0,0,        567P    505
377,9,0,0,0,377,27,1,0,0,377,26,1,0,0,377,134,0,0,0,377,25,1,0,      567P    506
0,377,24,1,0,0,377,23,1,0,0,377,132,0,0,0,377,22,1,0;                567P    507
510,565,1,1,567;                                                     569P    508
314,73.33333492279053,73.33333492279053,73.33333492279053,10HMix     571P    509
edColor;                                                             571P    510
116,-196.,-295.,5.;                                                  573P    511
123,0.,1.,0.;                                                        575P    512
123,0.,0.,1.;                                                        577P    513
190,573,575,577;                                                     579P    514
508,4,0,377,140,1,0,0,377,139,1,0,0,377,141,1,0,0,377,119,0,0;       581P    515
510,579,1,1,581;                                                     583P    516
314,73.33333492279053,73.33333492279053,73.33333492279053,10HMix     585P    517
edColor;                                                             585P    518
116,-1000.,-1700.,-0.00000000000014;                                 587P    519
123,0.,0.,1.;                                                        589P    520
123,1.,0.,0.;                                                        591P    521
190,587,589,591;                                                     593P    522
508,4,0,377,136,1,0,0,377,135,1,0,0,377,138,1,0,0,377,137,1,0;       595P    523
508,4,0,377,109,0,0,0,377,110,0,0,0,377,104,0,0,0,377,107,0,0;       597P    524
510,593,2,1,595,597;                                                 599P    525
314,73.33333492279053,73.33333492279053,73.33333492279053,10HMix     601P    526
edColor;                                                             601P    527
116,-55.,-98.6602540378444,450.;                                     603P    528
123,0.00000000000023,-0.00000000000006,1.;                           605P    529
123,-1.,0.,0.00000000000023;                                         607P    530
192,603,605,5.00000000000011,607;                                    609P    531
508,4,0,377,88,0,0,0,377,133,1,0,0,377,87,0,0,0,377,134,1,0;         611P    532
510,609,1,1,611;                                                     613P    533
314,73.33333492279053,73.33333492279053,73.33333492279053,10HMix     615P    534
edColor;                                                             615P    535
116,-73.69211301450331,141.03594347978341,445.;                      617P    536
123,0.,1.,0.;                                                        619P    537
123,0.,0.,1.;                                                        621P    538
190,617,619,621;                                                     623P    539
508,5,0,377,2,1,0,0,377,1,1,0,0,377,5,1,0,0,377,4,1,0,0,377,3,1,     625P    540
0;                                                                   625P    541
510,623,1,1,625;                                                     627P    542
314,73.33333492279053,73.33333492279053,73.33333492279053,10HMix     629P    543
edColor;                                                             629P    544
116,-73.69211301450331,141.03594347978341,300.;                      631P    545
123,-0.86602540378444,-0.5,0.;                                       633P    546
123,0.5,-0.86602540378444,0.;                                        635P    547
190,631,633,635;                                                     637P    548
508,6,0,377,7,1,0,0,377,6,1,0,0,377,10,1,0,0,377,9,1,0,0,377,1,      639P    549
0,0,0,377,8,1,0;                                                     639P    550
510,637,1,1,639;                                                     641P    551
314,73.33333492279053,73.33333492279053,73.33333492279053,10HMix     643P    552
edColor;                                                             643P    553
116,-67.8839693064558,138.52094347978343,445.;                       645P    554
123,0.,0.,-1.;                                                       647P    555
123,-1.,0.,0.;                                                       649P    556
190,645,647,649;                                                     651P    557
508,3,0,377,11,1,0,0,377,8,0,0,0,377,2,0,0;                          653P    558
510,651,1,1,653;                                                     655P    559
314,73.33333492279053,73.33333492279053,73.33333492279053,10HMix     657P    560
edColor;                                                             657P    561
116,-1004.9999999999999,-1700.,3308.4907918643949;                   659P    562
123,0.,0.,1.;                                                        661P    563
123,1.,0.,0.;                                                        663P    564
190,659,661,663;                                                     665P    565
508,4,0,377,154,0,0,0,377,166,1,0,0,377,159,0,0,0,377,165,0,0;       667P    566
510,665,1,1,667;                                                     669P    567
314,73.33333492279053,73.33333492279053,73.33333492279053,10HMix     671P    568
edColor;                                                             671P    569
116,1701.,-1700.,-0.00000000000013;                                  673P    570
123,-1.,0.,0.;                                                       675P    571
123,0.,0.,1.;                                                        677P    572
190,673,675,677;                                                     679P    573
508,4,0,377,148,1,0,0,377,147,1,0,0,377,149,1,0,0,377,135,0,0;       681P    574
510,679,1,1,681;                                                     683P    575
314,73.33333492279053,73.33333492279053,73.33333492279053,10HMix     685P    576
edColor;                                                             685P    577
116,-1706.,-1700.,-8.48920813560473;                                 687P    578
123,-1.,0.,0.;                                                       689P    579
123,0.,0.,1.;                                                        691P    580
190,687,689,691;                                                     693P    581
508,4,0,377,153,0,0,0,377,165,1,0,0,377,160,0,0,0,377,163,0,0;       695P    582
510,693,1,1,695;                                                     697P    583
314,73.33333492279053,73.33333492279053,73.33333492279053,10HMix     699P    584
edColor;                                                             699P    585
116,-67.8839693064558,-141.03594347978341,445.;                      701P    586
123,0.,0.,-1.;                                                       703P    587
123,-1.,0.,0.;                                                       705P    588
190,701,703,705;                                                     707P    589
508,3,0,377,100,0,0,0,377,83,0,0,0,377,85,0,0;                       709P    590
510,707,1,1,709;                                                     711P    591
314,73.33333492279053,73.33333492279053,73.33333492279053,10HMix     713P    592
edColor;                                                             713P    593
116,73.7267540306547,-141.03594347978341,445.;                       715P    594
123,0.,0.,-1.;                                                       717P    595
123,-1.,0.,0.;                                                       719P    596
190,715,717,719;                                                     721P    597
508,3,0,377,79,0,0,0,377,81,0,0,0,377,95,0,0;                        723P    598
510,721,1,1,723;                                                     725P    599
314,73.33333492279053,73.33333492279053,73.33333492279053,10HMix     727P    600
edColor;                                                             727P    601
116,55.,98.6602540378443,300.;                                       729P    602
123,0.,0.,-1.;                                                       731P    603
123,1.,0.,0.;                                                        733P    604
192,729,731,5.,733;                                                  735P    605
508,4,0,377,75,0,0,0,377,129,1,0,0,377,74,0,0,0,377,130,1,0;         737P    606
510,735,1,1,737;                                                     739P    607
314,73.33333492279053,73.33333492279053,73.33333492279053,10HMix     741P    608
edColor;                                                             741P    609
116,-50.,-100.,300.;                                                 743P    610
123,0.,0.,-1.;                                                       745P    611
123,1.,0.,0.;                                                        747P    612
192,743,745,5.00000000000019,747;                                    749P    613
508,5,0,377,89,0,0,0,377,67,0,0,0,377,113,0,0,0,377,101,0,0,0,       751P    614
377,128,1,0;                                                         751P    615
510,749,1,1,751;                                                     753P    616
314,73.33333492279053,73.33333492279053,73.33333492279053,10HMix     755P    617
edColor;                                                             755P    618
116,-50.0000000000009,100.,300.;                                     757P    619
123,0.00000000000023,0.00000000000006,-1.;                           759P    620
123,1.,0.,0.00000000000023;                                          761P    621
192,757,759,5.00000000000083,761;                                    763P    622
508,5,0,377,97,0,0,0,377,126,1,0,0,377,61,0,0,0,377,127,1,0,0,       765P    623
377,72,0,0;                                                          765P    624
510,763,1,1,765;                                                     767P    625
314,73.33333492279053,73.33333492279053,73.33333492279053,10HMix     769P    626
edColor;                                                             769P    627
116,49.9999999999991,100.,300.;                                      771P    628
123,-0.00000000000023,0.00000000000006,-1.;                          773P    629
123,1.,0.,-0.00000000000023;                                         775P    630
192,771,773,4.99999999999914,775;                                    777P    631
508,5,0,377,98,0,0,0,377,59,0,0,0,377,125,1,0,0,377,60,0,0,0,        779P    632
377,124,1,0;                                                         779P    633
510,777,1,1,779;                                                     781P    634
314,73.33333492279053,73.33333492279053,73.33333492279053,10HMix     783P    635
edColor;                                                             783P    636
116,-45.,95.,345.;                                                   785P    637
123,0.,0.,1.;                                                        787P    638
123,1.,0.,0.;                                                        789P    639
190,785,787,789;                                                     791P    640
508,4,0,377,62,0,0,0,377,123,0,0,0,377,58,0,0,0,377,96,0,0;          793P    641
510,791,1,1,793;                                                     795P    642
314,73.33333492279053,73.33333492279053,73.33333492279053,10HMix     797P    643
edColor;                                                             797P    644
116,-45.,95.,295.;                                                   799P    645
123,0.,-1.,0.;                                                       801P    646
123,1.,0.,0.;                                                        803P    647
190,799,801,803;                                                     805P    648
508,4,0,377,63,0,0,0,377,118,0,0,0,377,57,0,0,0,377,123,1,0;         807P    649
510,805,1,1,807;                                                     809P    650
314,73.33333492279053,73.33333492279053,73.33333492279053,10HMix     811P    651
edColor;                                                             811P    652
116,45.,-95.,295.;                                                   813P    653
123,0.,1.,0.;                                                        815P    654
123,-1.,0.,0.;                                                       817P    655
190,813,815,817;                                                     819P    656
508,4,0,377,55,0,0,0,377,117,1,0,0,377,65,0,0,0,377,116,0,0;         821P    657
510,819,1,1,821;                                                     823P    658
314,73.33333492279053,73.33333492279053,73.33333492279053,10HMix     825P    659
edColor;                                                             825P    660
116,-45.,-100.,345.;                                                 827P    661
123,0.,0.,1.;                                                        829P    662
123,1.,0.,0.;                                                        831P    663
190,827,829,831;                                                     833P    664
508,4,0,377,54,0,0,0,377,116,1,0,0,377,66,0,0,0,377,90,0,0;          835P    665
510,833,1,1,835;                                                     837P    666
314,73.33333492279053,73.33333492279053,73.33333492279053,10HMix     839P    667
edColor;                                                             839P    668
116,50.,-100.,300.;                                                  841P    669
123,-0.00000000000023,-0.00000000000006,-1.;                         843P    670
123,1.,0.,-0.00000000000023;                                         845P    671
192,841,843,5.,845;                                                  847P    672
508,5,0,377,115,1,0,0,377,93,0,0,0,377,114,0,0,0,377,53,0,0,0,       849P    673
377,91,0,0;                                                          849P    674
510,847,1,1,849;                                                     851P    675
314,73.33333492279053,73.33333492279053,73.33333492279053,10HMix     853P    676
edColor;                                                             853P    677
116,68.7336336464785,-141.03594347978341,445.;                       855P    678
123,0.,0.,-1.;                                                       857P    679
123,-1.,0.,0.;                                                       859P    680
190,855,857,859;                                                     861P    681
508,8,0,377,68,0,0,0,377,112,0,0,0,377,52,0,0,0,377,114,1,0,0,       863P    682
377,94,0,0,0,377,82,0,0,0,377,102,0,0,0,377,113,1,0;                 863P    683
510,861,1,1,863;                                                     865P    684
314,73.33333492279053,73.33333492279053,73.33333492279053,10HMix     867P    685
edColor;                                                             867P    686
116,-45.,-2.5,300.;                                                  869P    687
123,0.,-1.,0.;                                                       871P    688
123,1.,0.,0.;                                                        873P    689
190,869,871,873;                                                     875P    690
508,4,0,377,69,0,0,0,377,111,0,0,0,377,51,0,0,0,377,112,1,0;         877P    691
510,875,1,1,877;                                                     879P    692
314,73.33333492279053,73.33333492279053,73.33333492279053,10HMix     881P    693
edColor;                                                             881P    694
116,45.,-2.5,300.;                                                   883P    695
123,0.,0.,-1.;                                                       885P    696
123,-1.,0.,0.;                                                       887P    697
190,883,885,887;                                                     889P    698
508,4,0,377,50,0,0,0,377,111,1,0,0,377,70,0,0,0,377,73,0,0;          891P    699
510,889,1,1,891;                                                     893P    700
314,73.33333492279053,73.33333492279053,73.33333492279053,10HMix     895P    701
edColor;                                                             895P    702
116,201.,-300.,300.;                                                 897P    703
123,1.,0.,0.;                                                        899P    704
123,0.,0.,-1.;                                                       901P    705
190,897,899,901;                                                     903P    706
508,4,0,377,108,0,0,0,377,46,0,0,0,377,103,0,0,0,377,110,1,0;        905P    707
510,903,1,1,905;                                                     907P    708
314,73.33333492279053,73.33333492279053,73.33333492279053,10HMix     909P    709
edColor;                                                             909P    710
116,-201.,300.,-0.00000000000012;                                    911P    711
123,0.,1.,0.;                                                        913P    712
123,0.,0.,1.;                                                        915P    713
190,911,913,915;                                                     917P    714
508,4,0,377,45,0,0,0,377,108,1,0,0,377,109,1,0,0,377,106,0,0;        919P    715
510,917,1,1,919;                                                     921P    716
314,73.33333492279053,73.33333492279053,73.33333492279053,10HMix     923P    717
edColor;                                                             923P    718
116,-201.,-300.,-0.00000000000012;                                   925P    719
123,-1.,0.,0.;                                                       927P    720
123,0.,0.,1.;                                                        929P    721
190,925,927,929;                                                     931P    722
508,4,0,377,44,0,0,0,377,106,1,0,0,377,107,1,0,0,377,105,0,0;        933P    723
510,931,1,1,933;                                                     935P    724
314,73.33333492279053,73.33333492279053,73.33333492279053,10HMix     937P    725
edColor;                                                             937P    726
116,-201.,-300.,300.;                                                939P    727
123,0.,-1.,0.;                                                       941P    728
123,0.,0.,-1.;                                                       943P    729
190,939,941,943;                                                     945P    730
508,4,0,377,103,1,0,0,377,43,0,0,0,377,105,1,0,0,377,104,1,0;        947P    731
510,945,1,1,947;                                                     949P    732
314,73.33333492279053,73.33333492279053,73.33333492279053,10HMix     951P    733
edColor;                                                             951P    734
116,-67.918610322607,-141.03594347978341,300.;                       953P    735
123,0.86602540378444,-0.5,0.;                                        955P    736
123,0.5,0.86602540378444,0.;                                         957P    737
190,953,955,957;                                                     959P    738
508,4,0,377,42,0,0,0,377,101,1,0,0,377,102,1,0,0,377,99,0,0;         961P    739
510,959,1,1,961;                                                     963P    740
314,73.33333492279053,73.33333492279053,73.33333492279053,10HMix     965P    741
edColor;                                                             965P    742
116,-72.24873734152929,-138.53594347978341,300.;                     967P    743
123,-0.50000000000001,-0.86602540378443,0.;                          969P    744
123,0.86602540378443,-0.50000000000001,0.;                           971P    745
190,967,969,971;                                                     973P    746
508,4,0,377,41,0,0,0,377,99,1,0,0,377,100,1,0,0,377,86,0,0;          975P    747
510,973,1,1,975;                                                     977P    748
314,73.33333492279053,73.33333492279053,73.33333492279053,10HMix     979P    749
edColor;                                                             979P    750
116,45.,100.,300.;                                                   981P    751
123,0.,1.,0.;                                                        983P    752
123,-1.,0.,0.;                                                       985P    753
190,981,983,985;                                                     987P    754
508,4,0,377,97,1,0,0,377,96,1,0,0,377,98,1,0,0,377,35,0,0;           989P    755
510,987,1,1,989;                                                     991P    756
314,73.33333492279053,73.33333492279053,73.33333492279053,10HMix     993P    757
edColor;                                                             993P    758
116,67.91861032260719,-141.03594347978341,300.;                      995P    759
123,0.50000000000001,-0.86602540378443,0.;                           997P    760
123,0.86602540378443,0.50000000000001,0.;                            999P    761
190,995,997,999;                                                    1001P    762
508,4,0,377,92,0,0,0,377,30,0,0,0,377,78,0,0,0,377,95,1,0;          1003P    763
510,1001,1,1,1003;                                                  1005P    764
314,73.33333492279053,73.33333492279053,73.33333492279053,10HMix    1007P    765
edColor;                                                            1007P    766
116,45.6698729810778,-102.5,300.;                                   1009P    767
123,-0.86602540378444,-0.5,0.;                                      1011P    768
123,0.5,-0.86602540378444,0.;                                       1013P    769
190,1009,1011,1013;                                                 1015P    770
508,4,0,377,29,0,0,0,377,92,1,0,0,377,94,1,0,0,377,93,1,0;          1017P    771
510,1015,1,1,1017;                                                  1019P    772
314,73.33333492279053,73.33333492279053,73.33333492279053,10HMix    1021P    773
edColor;                                                            1021P    774
116,-45.,-100.,300.;                                                1023P    775
123,0.,-1.,0.;                                                      1025P    776
123,1.,0.,0.;                                                       1027P    777
190,1023,1025,1027;                                                 1029P    778
508,4,0,377,90,1,0,0,377,89,1,0,0,377,28,0,0,0,377,91,1,0;          1031P    779
510,1029,1,1,1031;                                                  1033P    780
314,73.33333492279053,73.33333492279053,73.33333492279053,10HMix    1035P    781
edColor;                                                            1035P    782
116,-50.,98.6602540378444,300.;                                     1037P    783
123,-1.,0.,0.;                                                      1039P    784
123,0.,-1.,0.;                                                      1041P    785
190,1037,1039,1041;                                                 1043P    786
508,4,0,377,48,0,0,0,377,39,0,0,0,377,88,1,0,0,377,26,0,0;          1045P    787
510,1043,1,1,1045;                                                  1047P    788
314,73.33333492279053,73.33333492279053,73.33333492279053,10HMix    1049P    789
edColor;                                                            1049P    790
116,-50.6698743852911,-101.16025647001319,300.;                     1051P    791
123,-0.86602540378444,0.5,0.;                                       1053P    792
123,-0.5,-0.86602540378444,0.;                                      1055P    793
190,1051,1053,1055;                                                 1057P    794
508,6,0,377,85,1,0,0,377,84,0,0,0,377,25,0,0,0,377,87,1,0,0,377,    1059P    795
40,0,0,0,377,86,1,0;                                                1059P    796
510,1057,1,1,1059;                                                  1061P    797
314,73.33333492279053,73.33333492279053,73.33333492279053,10HMix    1063P    798
edColor;                                                            1063P    799
116,-73.69211301450331,-141.03594347978341,450.;                    1065P    800
123,0.,-1.,0.;                                                      1067P    801
123,0.,0.,-1.;                                                      1069P    802
190,1065,1067,1069;                                                 1071P    803
508,6,0,377,81,1,0,0,377,80,0,0,0,377,24,0,0,0,377,84,1,0,0,377,    1073P    804
83,1,0,0,377,82,1,0;                                                1073P    805
510,1071,1,1,1073;                                                  1075P    806
314,73.33333492279053,73.33333492279053,73.33333492279053,10HMix    1077P    807
edColor;                                                            1077P    808
116,50.,-98.6602540378443,300.;                                     1079P    809
123,1.,0.,0.;                                                       1081P    810
123,0.,1.,0.;                                                       1083P    811
190,1079,1081,1083;                                                 1085P    812
508,4,0,377,32,0,0,0,377,75,1,0,0,377,22,0,0,0,377,76,1,0;          1087P    813
510,1085,1,1,1087;                                                  1089P    814
314,73.33333492279053,73.33333492279053,73.33333492279053,10HMix    1091P    815
edColor;                                                            1091P    816
116,50.6698743873462,101.1602564735726,300.;                        1093P    817
123,0.86602540378444,-0.5,0.;                                       1095P    818
123,0.5,0.86602540378444,0.;                                        1097P    819
190,1093,1095,1097;                                                 1099P    820
508,4,0,377,74,1,0,0,377,33,0,0,0,377,18,0,0,0,377,21,0,0;          1101P    821
510,1099,1,1,1101;                                                  1103P    822
314,73.33333492279053,73.33333492279053,73.33333492279053,10HMix    1105P    823
edColor;                                                            1105P    824
116,45.,2.5,300.;                                                   1107P    825
123,0.,1.,0.;                                                       1109P    826
123,-1.,0.,0.;                                                      1111P    827
190,1107,1109,1111;                                                 1113P    828
508,4,0,377,49,0,0,0,377,73,1,0,0,377,71,0,0,0,377,16,0,0;          1115P    829
510,1113,1,1,1115;                                                  1117P    830
314,73.33333492279053,73.33333492279053,73.33333492279053,10HMix    1119P    831
edColor;                                                            1119P    832
116,-45.,-100.,295.;                                                1121P    833
123,1.,0.,0.;                                                       1123P    834
123,0.,1.,0.;                                                       1125P    835
190,1121,1123,1125;                                                 1127P    836
508,12,0,377,63,1,0,0,377,62,1,0,0,377,72,1,0,0,377,15,0,0,0,       1129P    837
377,71,1,0,0,377,70,1,0,0,377,69,1,0,0,377,68,1,0,0,377,67,1,0,     1129P    838
0,377,66,1,0,0,377,65,1,0,0,377,64,1,0;                             1129P    839
510,1127,1,1,1129;                                                  1131P    840
314,73.33333492279053,73.33333492279053,73.33333492279053,10HMix    1133P    841
edColor;                                                            1133P    842
116,-45.6698729810778,102.5,300.;                                   1135P    843
123,0.86602540378444,0.5,0.;                                        1137P    844
123,-0.5,0.86602540378444,0.;                                       1139P    845
190,1135,1137,1139;                                                 1141P    846
508,4,0,377,61,1,0,0,377,36,0,0,0,377,47,0,0,0,377,14,0,0;          1143P    847
510,1141,1,1,1143;                                                  1145P    848
314,73.33333492279053,73.33333492279053,73.33333492279053,10HMix    1147P    849
edColor;                                                            1147P    850
116,67.918610322607,141.03594347978341,300.;                        1149P    851
123,-0.86602540378444,0.5,0.;                                       1151P    852
123,-0.5,-0.86602540378444,0.;                                      1153P    853
190,1149,1151,1153;                                                 1155P    854
508,4,0,377,20,0,0,0,377,34,0,0,0,377,60,1,0,0,377,13,0,0;          1157P    855
510,1155,1,1,1157;                                                  1159P    856
314,73.33333492279053,73.33333492279053,73.33333492279053,10HMix    1161P    857
edColor;                                                            1161P    858
116,45.,100.,295.;                                                  1163P    859
123,-1.,0.,0.;                                                      1165P    860
123,0.,-1.,0.;                                                      1167P    861
190,1163,1165,1167;                                                 1169P    862
508,12,0,377,50,1,0,0,377,49,1,0,0,377,12,0,0,0,377,59,1,0,0,       1171P    863
377,58,1,0,0,377,57,1,0,0,377,56,1,0,0,377,55,1,0,0,377,54,1,0,     1171P    864
0,377,53,1,0,0,377,52,1,0,0,377,51,1,0;                             1171P    865
510,1169,1,1,1171;                                                  1173P    866
314,73.33333492279053,73.33333492279053,73.33333492279053,10HMix    1175P    867
edColor;                                                            1175P    868
116,-55.0000000000008,98.6602540378444,300.;                        1177P    869
123,0.00000000000023,0.00000000000006,-1.;                          1179P    870
123,1.,0.,0.00000000000023;                                         1181P    871
192,1177,1179,5.00000000000071,1181;                                1183P    872
508,4,0,377,10,0,0,0,377,38,0,0,0,377,48,1,0,0,377,27,0,0;          1185P    873
510,1183,1,1,1185;                                                  1187P    874
314,73.33333492279053,73.33333492279053,73.33333492279053,10HMix    1189P    875
edColor;                                                            1189P    876
116,-67.91861032260719,141.03594347978341,300.;                     1191P    877
123,-0.50000000000001,0.86602540378443,0.;                          1193P    878
123,-0.86602540378443,-0.50000000000001,0.;                         1195P    879
190,1191,1193,1195;                                                 1197P    880
508,4,0,377,37,0,0,0,377,7,0,0,0,377,11,0,0,0,377,47,1,0;           1199P    881
510,1197,1,1,1199;                                                  1201P    882
314,73.33333492279053,73.33333492279053,73.33333492279053,10HMix    1203P    883
edColor;                                                            1203P    884
116,-201.,-300.,300.;                                               1205P    885
123,0.,0.,1.;                                                       1207P    886
123,1.,0.,0.;                                                       1209P    887
190,1205,1207,1209;                                                 1211P    888
508,4,0,377,44,1,0,0,377,43,1,0,0,377,46,1,0,0,377,45,1,0;          1213P    889
508,24,0,377,28,1,0,0,377,128,0,0,0,377,42,1,0,0,377,41,1,0,0,      1215P    890
377,40,1,0,0,377,133,0,0,0,377,39,1,0,0,377,38,1,0,0,377,6,0,0,     1215P    891
0,377,37,1,0,0,377,36,1,0,0,377,126,0,0,0,377,35,1,0,0,377,124,     1215P    892
0,0,0,377,34,1,0,0,377,17,0,0,0,377,33,1,0,0,377,129,0,0,0,377,     1215P    893
32,1,0,0,377,131,0,0,0,377,31,1,0,0,377,30,1,0,0,377,29,1,0,0,      1215P    894
377,115,0,0;                                                        1215P    895
510,1211,2,1,1213,1215;                                             1217P    896
314,73.33333492279053,73.33333492279053,73.33333492279053,10HMix    1219P    897
edColor;                                                            1219P    898
116,72.24873734152929,138.53594347978341,300.;                      1221P    899
123,0.50000000000001,0.86602540378443,0.;                           1223P    900
123,-0.86602540378443,0.50000000000001,0.;                          1225P    901
190,1221,1223,1225;                                                 1227P    902
508,5,0,377,18,1,0,0,377,17,1,0,0,377,20,1,0,0,377,4,0,0,0,377,     1229P    903
19,1,0;                                                             1229P    904
510,1227,1,1,1229;                                                  1231P    905
314,73.33333492279053,73.33333492279053,73.33333492279053,10HMix    1233P    906
edColor;                                                            1233P    907
116,68.7336336464785,2.5,445.;                                      1235P    908
123,0.,0.,-1.;                                                      1237P    909
123,-1.,0.,0.;                                                      1239P    910
190,1235,1237,1239;                                                 1241P    911
508,8,0,377,125,0,0,0,377,12,1,0,0,377,16,1,0,0,377,15,1,0,0,       1243P    912
377,127,0,0,0,377,14,1,0,0,377,3,0,0,0,377,13,1,0;                  1243P    913
510,1241,1,1,1243;                                                  1245P    914
514,62,381,1,395,1,411,1,425,1,441,1,455,1,469,1,483,1,497,1,       1247P    915
511,1,527,1,541,0,555,1,569,1,583,1,599,1,613,0,627,1,641,1,655,    1247P    916
1,669,1,683,1,697,1,711,1,725,1,739,0,753,1,767,1,781,1,795,1,      1247P    917
809,1,823,1,837,1,851,1,865,1,879,1,893,1,907,1,921,1,935,1,949,    1247P    918
1,963,1,977,1,991,1,1005,1,1019,1,1033,1,1047,1,1061,1,1075,1,      1247P    919
1089,1,1103,1,1117,1,1131,1,1145,1,1159,1,1173,1,1187,0,1201,1,     1247P    920
1217,1,1231,1,1245,1;                                               1247P    921
186,1247,1,0;                                                       1249P    922
S      1G      3D   1250P    922                                        T      1
