# Supplementary material for: Wind tunnel and numerical data on the ventilation performance of windcatcher with wing wall
Source: Data Brief. 2016 Sep 19;9:448–52. doi: 10.1016/j.dib.2016.09.007 (PMC5040639; doi:10.1016/j.dib.2016.09.007)
Supplement: Supplementary file 9 — Supplementary 2 (.igs files x 4):Windcatcher and domain geometry– The data files are CAD models of the windcatcher, test room domain and outdoor domain geometry. The models are available in (.IGS) format and can be imported to most CFD tools or platforms such as ANSYS. There are four windcatcher configurations: standard two-sided wind catcher, wind catcher with 30° wing wall, wind catcher with 45° wing wall and wind catcher with 60° wing wall. [file mmc9.zip › mmc9.igs]

C                                                                       S      1
1H,,1H;,10HSolid Edge,11Hwing 45.igs,13H By UGS Corp.,22HXPlus GENERIC/IG      1
GES 3.0,32,38, 6,308,15,7HUnknown,1.000,2,2HMM,1,1.000,15H20160509.01173G      2
5,1.0e-005,0.00,6HAuthor,5HTitle,11,0,15H20160509.011735;               G      3
     314       1       0       1       0       0       0       000010001D      1
     314       1       0       2       0       0       0               0D      2
     116       3       0       1       0       0       0       000010001D      3
     116       1       0       1       0       0       0               0D      4
     123       4       0       1       0       0       0       000010201D      5
     123       1       0       1       0       0       0               0D      6
     123       5       0       1       0       0       0       000010201D      7
     123       1       0       1       0       0       0               0D      8
     190       6       0       1       0       0       0       000010001D      9
     190       1       0       1       1       0       0               0D     10
     110       7       0       1       0       0       0       000010001D     11
     110       1       0       2       0       0       0               0D     12
     502       9       0       1       0       0       0       000010001D     13
     502       1       0      56       1       0       0               0D     14
     110      65       0       1       0       0       0       000010001D     15
     110       1       0       2       0       0       0               0D     16
     110      67       0       1       0       0       0       000010001D     17
     110       1       0       2       0       0       0               0D     18
     110      69       0       1       0       0       0       000010001D     19
     110       1       0       2       0       0       0               0D     20
     110      71       0       1       0       0       0       000010001D     21
     110       1       0       2       0       0       0               0D     22
     110      73       0       1       0       0       0       000010001D     23
     110       1       0       1       0       0       0               0D     24
     110      74       0       1       0       0       0       000010001D     25
     110       1       0       2       0       0       0               0D     26
     110      76       0       1       0       0       0       000010001D     27
     110       1       0       2       0       0       0               0D     28
     110      78       0       1       0       0       0       000010001D     29
     110       1       0       2       0       0       0               0D     30
     110      80       0       1       0       0       0       000010001D     31
     110       1       0       2       0       0       0               0D     32
     110      82       0       1       0       0       0       000010001D     33
     110       1       0       2       0       0       0               0D     34
     110      84       0       1       0       0       0       000010001D     35
     110       1       0       2       0       0       0               0D     36
     110      86       0       1       0       0       0       000010001D     37
     110       1       0       1       0       0       0               0D     38
     110      87       0       1       0       0       0       000010001D     39
     110       1       0       2       0       0       0               0D     40
     110      89       0       1       0       0       0       000010001D     41
     110       1       0       2       0       0       0               0D     42
     110      91       0       1       0       0       0       000010001D     43
     110       1       0       1       0       0       0               0D     44
     110      92       0       1       0       0       0       000010001D     45
     110       1       0       1       0       0       0               0D     46
     110      93       0       1       0       0       0       000010001D     47
     110       1       0       2       0       0       0               0D     48
     110      95       0       1       0       0       0       000010001D     49
     110       1       0       2       0       0       0               0D     50
     110      97       0       1       0       0       0       000010001D     51
     110       1       0       2       0       0       0               0D     52
     110      99       0       1       0       0       0       000010001D     53
     110       1       0       2       0       0       0               0D     54
     110     101       0       1       0       0       0       000010001D     55
     110       1       0       1       0       0       0               0D     56
     110     102       0       1       0       0       0       000010001D     57
     110       1       0       2       0       0       0               0D     58
     110     104       0       1       0       0       0       000010001D     59
     110       1       0       1       0       0       0               0D     60
     110     105       0       1       0       0       0       000010001D     61
     110       1       0       2       0       0       0               0D     62
     110     107       0       1       0       0       0       000010001D     63
     110       1       0       1       0       0       0               0D     64
     124     108       0       1       0       0       0       000010001D     65
     124       1       0       4       0       0       0               0D     66
     100     112       0       1       0       0      65       000010001D     67
     100       1       0       2       0       0       0               0D     68
     110     114       0       1       0       0       0       000010001D     69
     110       1       0       1       0       0       0               0D     70
     110     115       0       1       0       0       0       000010001D     71
     110       1       0       2       0       0       0               0D     72
     110     117       0       1       0       0       0       000010001D     73
     110       1       0       2       0       0       0               0D     74
     110     119       0       1       0       0       0       000010001D     75
     110       1       0       2       0       0       0               0D     76
     110     121       0       1       0       0       0       000010001D     77
     110       1       0       1       0       0       0               0D     78
     110     122       0       1       0       0       0       000010001D     79
     110       1       0       2       0       0       0               0D     80
     110     124       0       1       0       0       0       000010001D     81
     110       1       0       2       0       0       0               0D     82
     110     126       0       1       0       0       0       000010001D     83
     110       1       0       1       0       0       0               0D     84
     110     127       0       1       0       0       0       000010001D     85
     110       1       0       2       0       0       0               0D     86
     110     129       0       1       0       0       0       000010001D     87
     110       1       0       2       0       0       0               0D     88
     124     131       0       1       0       0       0       000010001D     89
     124       1       0       3       0       0       0               0D     90
     100     134       0       1       0       0      89       000010001D     91
     100       1       0       2       0       0       0               0D     92
     110     136       0       1       0       0       0       000010001D     93
     110       1       0       1       0       0       0               0D     94
     110     137       0       1       0       0       0       000010001D     95
     110       1       0       2       0       0       0               0D     96
     110     139       0       1       0       0       0       000010001D     97
     110       1       0       2       0       0       0               0D     98
     110     141       0       1       0       0       0       000010001D     99
     110       1       0       2       0       0       0               0D    100
     110     143       0       1       0       0       0       000010001D    101
     110       1       0       1       0       0       0               0D    102
     110     144       0       1       0       0       0       000010001D    103
     110       1       0       1       0       0       0               0D    104
     110     145       0       1       0       0       0       000010001D    105
     110       1       0       1       0       0       0               0D    106
     110     146       0       1       0       0       0       000010001D    107
     110       1       0       1       0       0       0               0D    108
     110     147       0       1       0       0       0       000010001D    109
     110       1       0       2       0       0       0               0D    110
     110     149       0       1       0       0       0       000010001D    111
     110       1       0       2       0       0       0               0D    112
     110     151       0       1       0       0       0       000010001D    113
     110       1       0       1       0       0       0               0D    114
     110     152       0       1       0       0       0       000010001D    115
     110       1       0       1       0       0       0               0D    116
     110     153       0       1       0       0       0       000010001D    117
     110       1       0       1       0       0       0               0D    118
     110     154       0       1       0       0       0       000010001D    119
     110       1       0       1       0       0       0               0D    120
     110     155       0       1       0       0       0       000010001D    121
     110       1       0       2       0       0       0               0D    122
     110     157       0       1       0       0       0       000010001D    123
     110       1       0       1       0       0       0               0D    124
     110     158       0       1       0       0       0       000010001D    125
     110       1       0       1       0       0       0               0D    126
     110     159       0       1       0       0       0       000010001D    127
     110       1       0       1       0       0       0               0D    128
     110     160       0       1       0       0       0       000010001D    129
     110       1       0       1       0       0       0               0D    130
     110     161       0       1       0       0       0       000010001D    131
     110       1       0       1       0       0       0               0D    132
     110     162       0       1       0       0       0       000010001D    133
     110       1       0       2       0       0       0               0D    134
     110     164       0       1       0       0       0       000010001D    135
     110       1       0       2       0       0       0               0D    136
     110     166       0       1       0       0       0       000010001D    137
     110       1       0       2       0       0       0               0D    138
     110     168       0       1       0       0       0       000010001D    139
     110       1       0       1       0       0       0               0D    140
     110     169       0       1       0       0       0       000010001D    141
     110       1       0       1       0       0       0               0D    142
     110     170       0       1       0       0       0       000010001D    143
     110       1       0       1       0       0       0               0D    144
     110     171       0       1       0       0       0       000010001D    145
     110       1       0       1       0       0       0               0D    146
     110     172       0       1       0       0       0       000010001D    147
     110       1       0       1       0       0       0               0D    148
     110     173       0       1       0       0       0       000010001D    149
     110       1       0       1       0       0       0               0D    150
     110     174       0       1       0       0       0       000010001D    151
     110       1       0       1       0       0       0               0D    152
     110     175       0       1       0       0       0       000010001D    153
     110       1       0       1       0       0       0               0D    154
     110     176       0       1       0       0       0       000010001D    155
     110       1       0       1       0       0       0               0D    156
     110     177       0       1       0       0       0       000010001D    157
     110       1       0       1       0       0       0               0D    158
     110     178       0       1       0       0       0       000010001D    159
     110       1       0       2       0       0       0               0D    160
     110     180       0       1       0       0       0       000010001D    161
     110       1       0       1       0       0       0               0D    162
     110     181       0       1       0       0       0       000010001D    163
     110       1       0       2       0       0       0               0D    164
     110     183       0       1       0       0       0       000010001D    165
     110       1       0       2       0       0       0               0D    166
     110     185       0       1       0       0       0       000010001D    167
     110       1       0       1       0       0       0               0D    168
     110     186       0       1       0       0       0       000010001D    169
     110       1       0       2       0       0       0               0D    170
     110     188       0       1       0       0       0       000010001D    171
     110       1       0       2       0       0       0               0D    172
     110     190       0       1       0       0       0       000010001D    173
     110       1       0       2       0       0       0               0D    174
     110     192       0       1       0       0       0       000010001D    175
     110       1       0       1       0       0       0               0D    176
     110     193       0       1       0       0       0       000010001D    177
     110       1       0       2       0       0       0               0D    178
     110     195       0       1       0       0       0       000010001D    179
     110       1       0       2       0       0       0               0D    180
     110     197       0       1       0       0       0       000010001D    181
     110       1       0       2       0       0       0               0D    182
     110     199       0       1       0       0       0       000010001D    183
     110       1       0       1       0       0       0               0D    184
     110     200       0       1       0       0       0       000010001D    185
     110       1       0       2       0       0       0               0D    186
     110     202       0       1       0       0       0       000010001D    187
     110       1       0       2       0       0       0               0D    188
     110     204       0       1       0       0       0       000010001D    189
     110       1       0       2       0       0       0               0D    190
     110     206       0       1       0       0       0       000010001D    191
     110       1       0       1       0       0       0               0D    192
     110     207       0       1       0       0       0       000010001D    193
     110       1       0       1       0       0       0               0D    194
     110     208       0       1       0       0       0       000010001D    195
     110       1       0       1       0       0       0               0D    196
     110     209       0       1       0       0       0       000010001D    197
     110       1       0       1       0       0       0               0D    198
     110     210       0       1       0       0       0       000010001D    199
     110       1       0       2       0       0       0               0D    200
     110     212       0       1       0       0       0       000010001D    201
     110       1       0       2       0       0       0               0D    202
     110     214       0       1       0       0       0       000010001D    203
     110       1       0       2       0       0       0               0D    204
     110     216       0       1       0       0       0       000010001D    205
     110       1       0       2       0       0       0               0D    206
     110     218       0       1       0       0       0       000010001D    207
     110       1       0       1       0       0       0               0D    208
     110     219       0       1       0       0       0       000010001D    209
     110       1       0       1       0       0       0               0D    210
     110     220       0       1       0       0       0       000010001D    211
     110       1       0       1       0       0       0               0D    212
     110     221       0       1       0       0       0       000010001D    213
     110       1       0       1       0       0       0               0D    214
     110     222       0       1       0       0       0       000010001D    215
     110       1       0       2       0       0       0               0D    216
     110     224       0       1       0       0       0       000010001D    217
     110       1       0       2       0       0       0               0D    218
     110     226       0       1       0       0       0       000010001D    219
     110       1       0       2       0       0       0               0D    220
     110     228       0       1       0       0       0       000010001D    221
     110       1       0       1       0       0       0               0D    222
     110     229       0       1       0       0       0       000010001D    223
     110       1       0       1       0       0       0               0D    224
     110     230       0       1       0       0       0       000010001D    225
     110       1       0       1       0       0       0               0D    226
     110     231       0       1       0       0       0       000010001D    227
     110       1       0       1       0       0       0               0D    228
     110     232       0       1       0       0       0       000010001D    229
     110       1       0       1       0       0       0               0D    230
     110     233       0       1       0       0       0       000010001D    231
     110       1       0       1       0       0       0               0D    232
     110     234       0       1       0       0       0       000010001D    233
     110       1       0       1       0       0       0               0D    234
     110     235       0       1       0       0       0       000010001D    235
     110       1       0       1       0       0       0               0D    236
     110     236       0       1       0       0       0       000010001D    237
     110       1       0       1       0       0       0               0D    238
     110     237       0       1       0       0       0       000010001D    239
     110       1       0       1       0       0       0               0D    240
     124     238       0       1       0       0       0       000010001D    241
     124       1       0       2       0       0       0               0D    242
     100     240       0       1       0       0     241       000010001D    243
     100       1       0       2       0       0       0               0D    244
     124     242       0       1       0       0       0       000010001D    245
     124       1       0       2       0       0       0               0D    246
     100     244       0       1       0       0     245       000010001D    247
     100       1       0       2       0       0       0               0D    248
     124     246       0       1       0       0       0       000010001D    249
     124       1       0       4       0       0       0               0D    250
     100     250       0       1       0       0     249       000010001D    251
     100       1       0       2       0       0       0               0D    252
     124     252       0       1       0       0       0       000010001D    253
     124       1       0       3       0       0       0               0D    254
     100     255       0       1       0       0     253       000010001D    255
     100       1       0       2       0       0       0               0D    256
     110     257       0       1       0       0       0       000010001D    257
     110       1       0       1       0       0       0               0D    258
     110     258       0       1       0       0       0       000010001D    259
     110       1       0       1       0       0       0               0D    260
     110     259       0       1       0       0       0       000010001D    261
     110       1       0       1       0       0       0               0D    262
     110     260       0       1       0       0       0       000010001D    263
     110       1       0       1       0       0       0               0D    264
     110     261       0       1       0       0       0       000010001D    265
     110       1       0       1       0       0       0               0D    266
     110     262       0       1       0       0       0       000010001D    267
     110       1       0       1       0       0       0               0D    268
     110     263       0       1       0       0       0       000010001D    269
     110       1       0       1       0       0       0               0D    270
     110     264       0       1       0       0       0       000010001D    271
     110       1       0       1       0       0       0               0D    272
     124     265       0       1       0       0       0       000010001D    273
     124       1       0       3       0       0       0               0D    274
     100     268       0       1       0       0     273       000010001D    275
     100       1       0       2       0       0       0               0D    276
     124     270       0       1       0       0       0       000010001D    277
     124       1       0       4       0       0       0               0D    278
     100     274       0       1       0       0     277       000010001D    279
     100       1       0       2       0       0       0               0D    280
     124     276       0       1       0       0       0       000010001D    281
     124       1       0       3       0       0       0               0D    282
     100     279       0       1       0       0     281       000010001D    283
     100       1       0       2       0       0       0               0D    284
     124     281       0       1       0       0       0       000010001D    285
     124       1       0       3       0       0       0               0D    286
     100     284       0       1       0       0     285       000010001D    287
     100       1       0       2       0       0       0               0D    288
     124     286       0       1       0       0       0       000010001D    289
     124       1       0       4       0       0       0               0D    290
     100     290       0       1       0       0     289       000010001D    291
     100       1       0       2       0       0       0               0D    292
     124     292       0       1       0       0       0       000010001D    293
     124       1       0       4       0       0       0               0D    294
     100     296       0       1       0       0     293       000010001D    295
     100       1       0       2       0       0       0               0D    296
     124     298       0       1       0       0       0       000010001D    297
     124       1       0       2       0       0       0               0D    298
     100     300       0       1       0       0     297       000010001D    299
     100       1       0       2       0       0       0               0D    300
     124     302       0       1       0       0       0       000010001D    301
     124       1       0       2       0       0       0               0D    302
     100     304       0       1       0       0     301       000010001D    303
     100       1       0       2       0       0       0               0D    304
     124     306       0       1       0       0       0       000010001D    305
     124       1       0       4       0       0       0               0D    306
     100     310       0       1       0       0     305       000010001D    307
     100       1       0       2       0       0       0               0D    308
     124     312       0       1       0       0       0       000010001D    309
     124       1       0       4       0       0       0               0D    310
     100     316       0       1       0       0     309       000010001D    311
     100       1       0       2       0       0       0               0D    312
     124     318       0       1       0       0       0       000010001D    313
     124       1       0       2       0       0       0               0D    314
     100     320       0       1       0       0     313       000010001D    315
     100       1       0       2       0       0       0               0D    316
     124     322       0       1       0       0       0       000010001D    317
     124       1       0       2       0       0       0               0D    318
     100     324       0       1       0       0     317       000010001D    319
     100       1       0       2       0       0       0               0D    320
     124     326       0       1       0       0       0       000010001D    321
     124       1       0       1       0       0       0               0D    322
     100     327       0       1       0       0     321       000010001D    323
     100       1       0       2       0       0       0               0D    324
     124     329       0       1       0       0       0       000010001D    325
     124       1       0       1       0       0       0               0D    326
     100     330       0       1       0       0     325       000010001D    327
     100       1       0       2       0       0       0               0D    328
     110     332       0       1       0       0       0       000010001D    329
     110       1       0       2       0       0       0               0D    330
     110     334       0       1       0       0       0       000010001D    331
     110       1       0       2       0       0       0               0D    332
     110     336       0       1       0       0       0       000010001D    333
     110       1       0       2       0       0       0               0D    334
     110     338       0       1       0       0       0       000010001D    335
     110       1       0       2       0       0       0               0D    336
     110     340       0       1       0       0       0       000010001D    337
     110       1       0       1       0       0       0               0D    338
     110     341       0       1       0       0       0       000010001D    339
     110       1       0       1       0       0       0               0D    340
     110     342       0       1       0       0       0       000010001D    341
     110       1       0       1       0       0       0               0D    342
     110     343       0       1       0       0       0       000010001D    343
     110       1       0       1       0       0       0               0D    344
     110     344       0       1       0       0       0       000010001D    345
     110       1       0       1       0       0       0               0D    346
     110     345       0       1       0       0       0       000010001D    347
     110       1       0       1       0       0       0               0D    348
     110     346       0       1       0       0       0       000010001D    349
     110       1       0       1       0       0       0               0D    350
     110     347       0       1       0       0       0       000010001D    351
     110       1       0       1       0       0       0               0D    352
     110     348       0       1       0       0       0       000010001D    353
     110       1       0       2       0       0       0               0D    354
     110     350       0       1       0       0       0       000010001D    355
     110       1       0       2       0       0       0               0D    356
     110     352       0       1       0       0       0       000010001D    357
     110       1       0       2       0       0       0               0D    358
     110     354       0       1       0       0       0       000010001D    359
     110       1       0       2       0       0       0               0D    360
     110     356       0       1       0       0       0       000010001D    361
     110       1       0       2       0       0       0               0D    362
     110     358       0       1       0       0       0       000010001D    363
     110       1       0       2       0       0       0               0D    364
     110     360       0       1       0       0       0       000010001D    365
     110       1       0       2       0       0       0               0D    366
     110     362       0       1       0       0       0       000010001D    367
     110       1       0       2       0       0       0               0D    368
     110     364       0       1       0       0       0       000010001D    369
     110       1       0       2       0       0       0               0D    370
     110     366       0       1       0       0       0       000010001D    371
     110       1       0       2       0       0       0               0D    372
     110     368       0       1       0       0       0       000010001D    373
     110       1       0       2       0       0       0               0D    374
     110     370       0       1       0       0       0       000010001D    375
     110       1       0       2       0       0       0               0D    376
     110     372       0       1       0       0       0       000010001D    377
     110       1       0       2       0       0       0               0D    378
     110     374       0       1       0       0       0       000010001D    379
     110       1       0       2       0       0       0               0D    380
     110     376       0       1       0       0       0       000010001D    381
     110       1       0       1       0       0       0               0D    382
     110     377       0       1       0       0       0       000010001D    383
     110       1       0       2       0       0       0               0D    384
     110     379       0       1       0       0       0       000010001D    385
     110       1       0       2       0       0       0               0D    386
     110     381       0       1       0       0       0       000010001D    387
     110       1       0       2       0       0       0               0D    388
     110     383       0       1       0       0       0       000010001D    389
     110       1       0       2       0       0       0               0D    390
     110     385       0       1       0       0       0       000010001D    391
     110       1       0       2       0       0       0               0D    392
     110     387       0       1       0       0       0       000010001D    393
     110       1       0       1       0       0       0               0D    394
     110     388       0       1       0       0       0       000010001D    395
     110       1       0       2       0       0       0               0D    396
     110     390       0       1       0       0       0       000010001D    397
     110       1       0       2       0       0       0               0D    398
     110     392       0       1       0       0       0       000010001D    399
     110       1       0       2       0       0       0               0D    400
     504     394       0       1       0       0       0       000010001D    401
     504       1       0      44       1       0       0               0D    402
     508     438       0       1       0       0       0       000010001D    403
     508       1       0       1       1       0       0               0D    404
     510     439       0       1       0       0       0       000010001D    405
     510       1      -1       1       1       0       0               0D    406
     314     440       0       1       0       0       0       000010001D    407
     314       1       0       2       0       0       0               0D    408
     116     442       0       1       0       0       0       000010001D    409
     116       1       0       1       0       0       0               0D    410
     123     443       0       1       0       0       0       000010201D    411
     123       1       0       1       0       0       0               0D    412
     123     444       0       1       0       0       0       000010201D    413
     123       1       0       1       0       0       0               0D    414
     190     445       0       1       0       0       0       000010001D    415
     190       1       0       1       1       0       0               0D    416
     508     446       0       1       0       0       0       000010001D    417
     508       1       0       2       1       0       0               0D    418
     510     448       0       1       0       0       0       000010001D    419
     510       1    -407       1       1       0       0               0D    420
     314     449       0       1       0       0       0       000010001D    421
     314       1       0       2       0       0       0               0D    422
     116     451       0       1       0       0       0       000010001D    423
     116       1       0       1       0       0       0               0D    424
     123     452       0       1       0       0       0       000010201D    425
     123       1       0       1       0       0       0               0D    426
     123     453       0       1       0       0       0       000010201D    427
     123       1       0       1       0       0       0               0D    428
     190     454       0       1       0       0       0       000010001D    429
     190       1       0       1       1       0       0               0D    430
     508     455       0       1       0       0       0       000010001D    431
     508       1       0       1       1       0       0               0D    432
     510     456       0       1       0       0       0       000010001D    433
     510       1    -421       1       1       0       0               0D    434
     314     457       0       1       0       0       0       000010001D    435
     314       1       0       2       0       0       0               0D    436
     116     459       0       1       0       0       0       000010001D    437
     116       1       0       1       0       0       0               0D    438
     123     460       0       1       0       0       0       000010201D    439
     123       1       0       1       0       0       0               0D    440
     123     461       0       1       0       0       0       000010201D    441
     123       1       0       1       0       0       0               0D    442
     190     462       0       1       0       0       0       000010001D    443
     190       1       0       1       1       0       0               0D    444
     508     463       0       1       0       0       0       000010001D    445
     508       1       0       2       1       0       0               0D    446
     510     465       0       1       0       0       0       000010001D    447
     510       1    -435       1       1       0       0               0D    448
     314     466       0       1       0       0       0       000010001D    449
     314       1       0       2       0       0       0               0D    450
     116     468       0       1       0       0       0       000010001D    451
     116       1       0       1       0       0       0               0D    452
     123     469       0       1       0       0       0       000010201D    453
     123       1       0       1       0       0       0               0D    454
     123     470       0       1       0       0       0       000010201D    455
     123       1       0       1       0       0       0               0D    456
     190     471       0       1       0       0       0       000010001D    457
     190       1       0       1       1       0       0               0D    458
     508     472       0       1       0       0       0       000010001D    459
     508       1       0       1       1       0       0               0D    460
     510     473       0       1       0       0       0       000010001D    461
     510       1    -449       1       1       0       0               0D    462
     314     474       0       1       0       0       0       000010001D    463
     314       1       0       2       0       0       0               0D    464
     116     476       0       1       0       0       0       000010001D    465
     116       1       0       1       0       0       0               0D    466
     123     477       0       1       0       0       0       000010201D    467
     123       1       0       1       0       0       0               0D    468
     123     478       0       1       0       0       0       000010201D    469
     123       1       0       1       0       0       0               0D    470
     190     479       0       1       0       0       0       000010001D    471
     190       1       0       1       1       0       0               0D    472
     508     480       0       1       0       0       0       000010001D    473
     508       1       0       1       1       0       0               0D    474
     510     481       0       1       0       0       0       000010001D    475
     510       1    -463       1       1       0       0               0D    476
     314     482       0       1       0       0       0       000010001D    477
     314       1       0       2       0       0       0               0D    478
     116     484       0       1       0       0       0       000010001D    479
     116       1       0       1       0       0       0               0D    480
     123     485       0       1       0       0       0       000010201D    481
     123       1       0       1       0       0       0               0D    482
     123     486       0       1       0       0       0       000010201D    483
     123       1       0       1       0       0       0               0D    484
     190     487       0       1       0       0       0       000010001D    485
     190       1       0       1       1       0       0               0D    486
     508     488       0       1       0       0       0       000010001D    487
     508       1       0       3       1       0       0               0D    488
     510     491       0       1       0       0       0       000010001D    489
     510       1    -477       1       1       0       0               0D    490
     314     492       0       1       0       0       0       000010001D    491
     314       1       0       2       0       0       0               0D    492
     116     494       0       1       0       0       0       000010001D    493
     116       1       0       1       0       0       0               0D    494
     123     495       0       1       0       0       0       000010201D    495
     123       1       0       1       0       0       0               0D    496
     123     496       0       1       0       0       0       000010201D    497
     123       1       0       1       0       0       0               0D    498
     192     497       0       1       0       0       0       000010001D    499
     192       1       0       1       1       0       0               0D    500
     508     498       0       1       0       0       0       000010001D    501
     508       1       0       1       1       0       0               0D    502
     510     499       0       1       0       0       0       000010001D    503
     510       1    -491       1       1       0       0               0D    504
     314     500       0       1       0       0       0       000010001D    505
     314       1       0       2       0       0       0               0D    506
     116     502       0       1       0       0       0       000010001D    507
     116       1       0       1       0       0       0               0D    508
     123     503       0       1       0       0       0       000010201D    509
     123       1       0       1       0       0       0               0D    510
     123     504       0       1       0       0       0       000010201D    511
     123       1       0       1       0       0       0               0D    512
     190     505       0       1       0       0       0       000010001D    513
     190       1       0       1       1       0       0               0D    514
     508     506       0       1       0       0       0       000010001D    515
     508       1       0       2       1       0       0               0D    516
     510     508       0       1       0       0       0       000010001D    517
     510       1    -505       1       1       0       0               0D    518
     314     509       0       1       0       0       0       000010001D    519
     314       1       0       2       0       0       0               0D    520
     116     511       0       1       0       0       0       000010001D    521
     116       1       0       1       0       0       0               0D    522
     123     512       0       1       0       0       0       000010201D    523
     123       1       0       1       0       0       0               0D    524
     123     513       0       1       0       0       0       000010201D    525
     123       1       0       1       0       0       0               0D    526
     190     514       0       1       0       0       0       000010001D    527
     190       1       0       1       1       0       0               0D    528
     508     515       0       1       0       0       0       000010001D    529
     508       1       0       3       1       0       0               0D    530
     510     518       0       1       0       0       0       000010001D    531
     510       1    -519       1       1       0       0               0D    532
     314     519       0       1       0       0       0       000010001D    533
     314       1       0       2       0       0       0               0D    534
     116     521       0       1       0       0       0       000010001D    535
     116       1       0       1       0       0       0               0D    536
     123     522       0       1       0       0       0       000010201D    537
     123       1       0       1       0       0       0               0D    538
     123     523       0       1       0       0       0       000010201D    539
     123       1       0       1       0       0       0               0D    540
     190     524       0       1       0       0       0       000010001D    541
     190       1       0       1       1       0       0               0D    542
     508     525       0       1       0       0       0       000010001D    543
     508       1       0       2       1       0       0               0D    544
     510     527       0       1       0       0       0       000010001D    545
     510       1    -533       1       1       0       0               0D    546
     314     528       0       1       0       0       0       000010001D    547
     314       1       0       2       0       0       0               0D    548
     116     530       0       1       0       0       0       000010001D    549
     116       1       0       1       0       0       0               0D    550
     123     531       0       1       0       0       0       000010201D    551
     123       1       0       1       0       0       0               0D    552
     123     532       0       1       0       0       0       000010201D    553
     123       1       0       1       0       0       0               0D    554
     190     533       0       1       0       0       0       000010001D    555
     190       1       0       1       1       0       0               0D    556
     508     534       0       1       0       0       0       000010001D    557
     508       1       0       2       1       0       0               0D    558
     510     536       0       1       0       0       0       000010001D    559
     510       1    -547       1       1       0       0               0D    560
     314     537       0       1       0       0       0       000010001D    561
     314       1       0       2       0       0       0               0D    562
     116     539       0       1       0       0       0       000010001D    563
     116       1       0       1       0       0       0               0D    564
     123     540       0       1       0       0       0       000010201D    565
     123       1       0       1       0       0       0               0D    566
     123     541       0       1       0       0       0       000010201D    567
     123       1       0       1       0       0       0               0D    568
     190     542       0       1       0       0       0       000010001D    569
     190       1       0       1       1       0       0               0D    570
     508     543       0       1       0       0       0       000010001D    571
     508       1       0       1       1       0       0               0D    572
     510     544       0       1       0       0       0       000010001D    573
     510       1    -561       1       1       0       0               0D    574
     314     545       0       1       0       0       0       000010001D    575
     314       1       0       2       0       0       0               0D    576
     116     547       0       1       0       0       0       000010001D    577
     116       1       0       1       0       0       0               0D    578
     123     548       0       1       0       0       0       000010201D    579
     123       1       0       1       0       0       0               0D    580
     123     549       0       1       0       0       0       000010201D    581
     123       1       0       1       0       0       0               0D    582
     190     550       0       1       0       0       0       000010001D    583
     190       1       0       1       1       0       0               0D    584
     508     551       0       1       0       0       0       000010001D    585
     508       1       0       1       1       0       0               0D    586
     510     552       0       1       0       0       0       000010001D    587
     510       1    -575       1       1       0       0               0D    588
     314     553       0       1       0       0       0       000010001D    589
     314       1       0       2       0       0       0               0D    590
     116     555       0       1       0       0       0       000010001D    591
     116       1       0       1       0       0       0               0D    592
     123     556       0       1       0       0       0       000010201D    593
     123       1       0       1       0       0       0               0D    594
     123     557       0       1       0       0       0       000010201D    595
     123       1       0       1       0       0       0               0D    596
     190     558       0       1       0       0       0       000010001D    597
     190       1       0       1       1       0       0               0D    598
     508     559       0       1       0       0       0       000010001D    599
     508       1       0       2       1       0       0               0D    600
     510     561       0       1       0       0       0       000010001D    601
     510       1    -589       1       1       0       0               0D    602
     314     562       0       1       0       0       0       000010001D    603
     314       1       0       2       0       0       0               0D    604
     116     564       0       1       0       0       0       000010001D    605
     116       1       0       1       0       0       0               0D    606
     123     565       0       1       0       0       0       000010201D    607
     123       1       0       1       0       0       0               0D    608
     123     566       0       1       0       0       0       000010201D    609
     123       1       0       1       0       0       0               0D    610
     190     567       0       1       0       0       0       000010001D    611
     190       1       0       1       1       0       0               0D    612
     508     568       0       1       0       0       0       000010001D    613
     508       1       0       1       1       0       0               0D    614
     508     569       0       1       0       0       0       000010001D    615
     508       1       0       6       1       0       0               0D    616
     510     575       0       1       0       0       0       000010001D    617
     510       1    -603       1       1       0       0               0D    618
     314     576       0       1       0       0       0       000010001D    619
     314       1       0       2       0       0       0               0D    620
     116     578       0       1       0       0       0       000010001D    621
     116       1       0       1       0       0       0               0D    622
     123     579       0       1       0       0       0       000010201D    623
     123       1       0       1       0       0       0               0D    624
     123     580       0       1       0       0       0       000010201D    625
     123       1       0       1       0       0       0               0D    626
     190     581       0       1       0       0       0       000010001D    627
     190       1       0       1       1       0       0               0D    628
     508     582       0       1       0       0       0       000010001D    629
     508       1       0       1       1       0       0               0D    630
     510     583       0       1       0       0       0       000010001D    631
     510       1    -619       1       1       0       0               0D    632
     314     584       0       1       0       0       0       000010001D    633
     314       1       0       2       0       0       0               0D    634
     116     586       0       1       0       0       0       000010001D    635
     116       1       0       1       0       0       0               0D    636
     123     587       0       1       0       0       0       000010201D    637
     123       1       0       1       0       0       0               0D    638
     123     588       0       1       0       0       0       000010201D    639
     123       1       0       1       0       0       0               0D    640
     190     589       0       1       0       0       0       000010001D    641
     190       1       0       1       1       0       0               0D    642
     508     590       0       1       0       0       0       000010001D    643
     508       1       0       1       1       0       0               0D    644
     510     591       0       1       0       0       0       000010001D    645
     510       1    -633       1       1       0       0               0D    646
     314     592       0       1       0       0       0       000010001D    647
     314       1       0       2       0       0       0               0D    648
     116     594       0       1       0       0       0       000010001D    649
     116       1       0       1       0       0       0               0D    650
     123     595       0       1       0       0       0       000010201D    651
     123       1       0       1       0       0       0               0D    652
     123     596       0       1       0       0       0       000010201D    653
     123       1       0       1       0       0       0               0D    654
     190     597       0       1       0       0       0       000010001D    655
     190       1       0       1       1       0       0               0D    656
     508     598       0       1       0       0       0       000010001D    657
     508       1       0       1       1       0       0               0D    658
     508     599       0       1       0       0       0       000010001D    659
     508       1       0       1       1       0       0               0D    660
     510     600       0       1       0       0       0       000010001D    661
     510       1    -647       1       1       0       0               0D    662
     314     601       0       1       0       0       0       000010001D    663
     314       1       0       2       0       0       0               0D    664
     116     603       0       1       0       0       0       000010001D    665
     116       1       0       1       0       0       0               0D    666
     123     604       0       1       0       0       0       000010201D    667
     123       1       0       1       0       0       0               0D    668
     123     605       0       1       0       0       0       000010201D    669
     123       1       0       1       0       0       0               0D    670
     190     606       0       1       0       0       0       000010001D    671
     190       1       0       1       1       0       0               0D    672
     508     607       0       1       0       0       0       000010001D    673
     508       1       0       1       1       0       0               0D    674
     510     608       0       1       0       0       0       000010001D    675
     510       1    -663       1       1       0       0               0D    676
     314     609       0       1       0       0       0       000010001D    677
     314       1       0       2       0       0       0               0D    678
     116     611       0       1       0       0       0       000010001D    679
     116       1       0       1       0       0       0               0D    680
     123     612       0       1       0       0       0       000010201D    681
     123       1       0       1       0       0       0               0D    682
     123     613       0       1       0       0       0       000010201D    683
     123       1       0       1       0       0       0               0D    684
     190     614       0       1       0       0       0       000010001D    685
     190       1       0       1       1       0       0               0D    686
     508     615       0       1       0       0       0       000010001D    687
     508       1       0       1       1       0       0               0D    688
     510     616       0       1       0       0       0       000010001D    689
     510       1    -677       1       1       0       0               0D    690
     314     617       0       1       0       0       0       000010001D    691
     314       1       0       2       0       0       0               0D    692
     116     619       0       1       0       0       0       000010001D    693
     116       1       0       1       0       0       0               0D    694
     123     620       0       1       0       0       0       000010201D    695
     123       1       0       1       0       0       0               0D    696
     123     621       0       1       0       0       0       000010201D    697
     123       1       0       1       0       0       0               0D    698
     190     622       0       1       0       0       0       000010001D    699
     190       1       0       1       1       0       0               0D    700
     508     623       0       1       0       0       0       000010001D    701
     508       1       0       1       1       0       0               0D    702
     510     624       0       1       0       0       0       000010001D    703
     510       1    -691       1       1       0       0               0D    704
     314     625       0       1       0       0       0       000010001D    705
     314       1       0       2       0       0       0               0D    706
     116     627       0       1       0       0       0       000010001D    707
     116       1       0       1       0       0       0               0D    708
     123     628       0       1       0       0       0       000010201D    709
     123       1       0       1       0       0       0               0D    710
     123     629       0       1       0       0       0       000010201D    711
     123       1       0       1       0       0       0               0D    712
     190     630       0       1       0       0       0       000010001D    713
     190       1       0       1       1       0       0               0D    714
     508     631       0       1       0       0       0       000010001D    715
     508       1       0       3       1       0       0               0D    716
     510     634       0       1       0       0       0       000010001D    717
     510       1    -705       1       1       0       0               0D    718
     314     635       0       1       0       0       0       000010001D    719
     314       1       0       2       0       0       0               0D    720
     116     637       0       1       0       0       0       000010001D    721
     116       1       0       1       0       0       0               0D    722
     123     638       0       1       0       0       0       000010201D    723
     123       1       0       1       0       0       0               0D    724
     123     639       0       1       0       0       0       000010201D    725
     123       1       0       1       0       0       0               0D    726
     190     640       0       1       0       0       0       000010001D    727
     190       1       0       1       1       0       0               0D    728
     508     641       0       1       0       0       0       000010001D    729
     508       1       0       1       1       0       0               0D    730
     510     642       0       1       0       0       0       000010001D    731
     510       1    -719       1       1       0       0               0D    732
     314     643       0       1       0       0       0       000010001D    733
     314       1       0       2       0       0       0               0D    734
     116     645       0       1       0       0       0       000010001D    735
     116       1       0       1       0       0       0               0D    736
     123     646       0       1       0       0       0       000010201D    737
     123       1       0       1       0       0       0               0D    738
     123     647       0       1       0       0       0       000010201D    739
     123       1       0       1       0       0       0               0D    740
     190     648       0       1       0       0       0       000010001D    741
     190       1       0       1       1       0       0               0D    742
     508     649       0       1       0       0       0       000010001D    743
     508       1       0       1       1       0       0               0D    744
     510     650       0       1       0       0       0       000010001D    745
     510       1    -733       1       1       0       0               0D    746
     314     651       0       1       0       0       0       000010001D    747
     314       1       0       2       0       0       0               0D    748
     116     653       0       1       0       0       0       000010001D    749
     116       1       0       1       0       0       0               0D    750
     123     654       0       1       0       0       0       000010201D    751
     123       1       0       1       0       0       0               0D    752
     123     655       0       1       0       0       0       000010201D    753
     123       1       0       1       0       0       0               0D    754
     192     656       0       1       0       0       0       000010001D    755
     192       1       0       1       1       0       0               0D    756
     508     657       0       1       0       0       0       000010001D    757
     508       1       0       2       1       0       0               0D    758
     510     659       0       1       0       0       0       000010001D    759
     510       1    -747       1       1       0       0               0D    760
     314     660       0       1       0       0       0       000010001D    761
     314       1       0       2       0       0       0               0D    762
     116     662       0       1       0       0       0       000010001D    763
     116       1       0       1       0       0       0               0D    764
     123     663       0       1       0       0       0       000010201D    765
     123       1       0       1       0       0       0               0D    766
     123     664       0       1       0       0       0       000010201D    767
     123       1       0       1       0       0       0               0D    768
     190     665       0       1       0       0       0       000010001D    769
     190       1       0       1       1       0       0               0D    770
     508     666       0       1       0       0       0       000010001D    771
     508       1       0       1       1       0       0               0D    772
     510     667       0       1       0       0       0       000010001D    773
     510       1    -761       1       1       0       0               0D    774
     314     668       0       1       0       0       0       000010001D    775
     314       1       0       2       0       0       0               0D    776
     116     670       0       1       0       0       0       000010001D    777
     116       1       0       1       0       0       0               0D    778
     123     671       0       1       0       0       0       000010201D    779
     123       1       0       1       0       0       0               0D    780
     123     672       0       1       0       0       0       000010201D    781
     123       1       0       1       0       0       0               0D    782
     190     673       0       1       0       0       0       000010001D    783
     190       1       0       1       1       0       0               0D    784
     508     674       0       1       0       0       0       000010001D    785
     508       1       0       1       1       0       0               0D    786
     510     675       0       1       0       0       0       000010001D    787
     510       1    -775       1       1       0       0               0D    788
     314     676       0       1       0       0       0       000010001D    789
     314       1       0       2       0       0       0               0D    790
     116     678       0       1       0       0       0       000010001D    791
     116       1       0       1       0       0       0               0D    792
     123     679       0       1       0       0       0       000010201D    793
     123       1       0       1       0       0       0               0D    794
     123     680       0       1       0       0       0       000010201D    795
     123       1       0       1       0       0       0               0D    796
     190     681       0       1       0       0       0       000010001D    797
     190       1       0       1       1       0       0               0D    798
     508     682       0       1       0       0       0       000010001D    799
     508       1       0       3       1       0       0               0D    800
     510     685       0       1       0       0       0       000010001D    801
     510       1    -789       1       1       0       0               0D    802
     314     686       0       1       0       0       0       000010001D    803
     314       1       0       2       0       0       0               0D    804
     116     688       0       1       0       0       0       000010001D    805
     116       1       0       1       0       0       0               0D    806
     123     689       0       1       0       0       0       000010201D    807
     123       1       0       1       0       0       0               0D    808
     123     690       0       1       0       0       0       000010201D    809
     123       1       0       1       0       0       0               0D    810
     190     691       0       1       0       0       0       000010001D    811
     190       1       0       1       1       0       0               0D    812
     508     692       0       1       0       0       0       000010001D    813
     508       1       0       1       1       0       0               0D    814
     510     693       0       1       0       0       0       000010001D    815
     510       1    -803       1       1       0       0               0D    816
     314     694       0       1       0       0       0       000010001D    817
     314       1       0       2       0       0       0               0D    818
     116     696       0       1       0       0       0       000010001D    819
     116       1       0       1       0       0       0               0D    820
     123     697       0       1       0       0       0       000010201D    821
     123       1       0       1       0       0       0               0D    822
     123     698       0       1       0       0       0       000010201D    823
     123       1       0       1       0       0       0               0D    824
     190     699       0       1       0       0       0       000010001D    825
     190       1       0       1       1       0       0               0D    826
     508     700       0       1       0       0       0       000010001D    827
     508       1       0       1       1       0       0               0D    828
     510     701       0       1       0       0       0       000010001D    829
     510       1    -817       1       1       0       0               0D    830
     314     702       0       1       0       0       0       000010001D    831
     314       1       0       2       0       0       0               0D    832
     116     704       0       1       0       0       0       000010001D    833
     116       1       0       1       0       0       0               0D    834
     123     705       0       1       0       0       0       000010201D    835
     123       1       0       1       0       0       0               0D    836
     123     706       0       1       0       0       0       000010201D    837
     123       1       0       1       0       0       0               0D    838
     192     707       0       1       0       0       0       000010001D    839
     192       1       0       1       1       0       0               0D    840
     508     708       0       1       0       0       0       000010001D    841
     508       1       0       1       1       0       0               0D    842
     510     709       0       1       0       0       0       000010001D    843
     510       1    -831       1       1       0       0               0D    844
     314     710       0       1       0       0       0       000010001D    845
     314       1       0       2       0       0       0               0D    846
     116     712       0       1       0       0       0       000010001D    847
     116       1       0       1       0       0       0               0D    848
     123     713       0       1       0       0       0       000010201D    849
     123       1       0       1       0       0       0               0D    850
     123     714       0       1       0       0       0       000010201D    851
     123       1       0       1       0       0       0               0D    852
     190     715       0       1       0       0       0       000010001D    853
     190       1       0       1       1       0       0               0D    854
     508     716       0       1       0       0       0       000010001D    855
     508       1       0       1       1       0       0               0D    856
     510     717       0       1       0       0       0       000010001D    857
     510       1    -845       1       1       0       0               0D    858
     314     718       0       1       0       0       0       000010001D    859
     314       1       0       2       0       0       0               0D    860
     116     720       0       1       0       0       0       000010001D    861
     116       1       0       1       0       0       0               0D    862
     123     721       0       1       0       0       0       000010201D    863
     123       1       0       1       0       0       0               0D    864
     123     722       0       1       0       0       0       000010201D    865
     123       1       0       1       0       0       0               0D    866
     192     723       0       1       0       0       0       000010001D    867
     192       1       0       1       1       0       0               0D    868
     508     724       0       1       0       0       0       000010001D    869
     508       1       0       1       1       0       0               0D    870
     510     725       0       1       0       0       0       000010001D    871
     510       1    -859       1       1       0       0               0D    872
     314     726       0       1       0       0       0       000010001D    873
     314       1       0       2       0       0       0               0D    874
     116     728       0       1       0       0       0       000010001D    875
     116       1       0       1       0       0       0               0D    876
     123     729       0       1       0       0       0       000010201D    877
     123       1       0       1       0       0       0               0D    878
     123     730       0       1       0       0       0       000010201D    879
     123       1       0       1       0       0       0               0D    880
     190     731       0       1       0       0       0       000010001D    881
     190       1       0       1       1       0       0               0D    882
     508     732       0       1       0       0       0       000010001D    883
     508       1       0       1       1       0       0               0D    884
     510     733       0       1       0       0       0       000010001D    885
     510       1    -873       1       1       0       0               0D    886
     314     734       0       1       0       0       0       000010001D    887
     314       1       0       2       0       0       0               0D    888
     116     736       0       1       0       0       0       000010001D    889
     116       1       0       1       0       0       0               0D    890
     123     737       0       1       0       0       0       000010201D    891
     123       1       0       1       0       0       0               0D    892
     123     738       0       1       0       0       0       000010201D    893
     123       1       0       1       0       0       0               0D    894
     192     739       0       1       0       0       0       000010001D    895
     192       1       0       1       1       0       0               0D    896
     508     740       0       1       0       0       0       000010001D    897
     508       1       0       2       1       0       0               0D    898
     510     742       0       1       0       0       0       000010001D    899
     510       1    -887       1       1       0       0               0D    900
     314     743       0       1       0       0       0       000010001D    901
     314       1       0       2       0       0       0               0D    902
     116     745       0       1       0       0       0       000010001D    903
     116       1       0       1       0       0       0               0D    904
     123     746       0       1       0       0       0       000010201D    905
     123       1       0       1       0       0       0               0D    906
     123     747       0       1       0       0       0       000010201D    907
     123       1       0       1       0       0       0               0D    908
     190     748       0       1       0       0       0       000010001D    909
     190       1       0       1       1       0       0               0D    910
     508     749       0       1       0       0       0       000010001D    911
     508       1       0       1       1       0       0               0D    912
     510     750       0       1       0       0       0       000010001D    913
     510       1    -901       1       1       0       0               0D    914
     314     751       0       1       0       0       0       000010001D    915
     314       1       0       2       0       0       0               0D    916
     116     753       0       1       0       0       0       000010001D    917
     116       1       0       1       0       0       0               0D    918
     123     754       0       1       0       0       0       000010201D    919
     123       1       0       1       0       0       0               0D    920
     123     755       0       1       0       0       0       000010201D    921
     123       1       0       1       0       0       0               0D    922
     190     756       0       1       0       0       0       000010001D    923
     190       1       0       1       1       0       0               0D    924
     508     757       0       1       0       0       0       000010001D    925
     508       1       0       1       1       0       0               0D    926
     508     758       0       1       0       0       0       000010001D    927
     508       1       0       1       1       0       0               0D    928
     510     759       0       1       0       0       0       000010001D    929
     510       1    -915       1       1       0       0               0D    930
     314     760       0       1       0       0       0       000010001D    931
     314       1       0       2       0       0       0               0D    932
     116     762       0       1       0       0       0       000010001D    933
     116       1       0       1       0       0       0               0D    934
     123     763       0       1       0       0       0       000010201D    935
     123       1       0       1       0       0       0               0D    936
     123     764       0       1       0       0       0       000010201D    937
     123       1       0       1       0       0       0               0D    938
     190     765       0       1       0       0       0       000010001D    939
     190       1       0       1       1       0       0               0D    940
     508     766       0       1       0       0       0       000010001D    941
     508       1       0       1       1       0       0               0D    942
     510     767       0       1       0       0       0       000010001D    943
     510       1    -931       1       1       0       0               0D    944
     314     768       0       1       0       0       0       000010001D    945
     314       1       0       2       0       0       0               0D    946
     116     770       0       1       0       0       0       000010001D    947
     116       1       0       1       0       0       0               0D    948
     123     771       0       1       0       0       0       000010201D    949
     123       1       0       1       0       0       0               0D    950
     123     772       0       1       0       0       0       000010201D    951
     123       1       0       1       0       0       0               0D    952
     190     773       0       1       0       0       0       000010001D    953
     190       1       0       1       1       0       0               0D    954
     508     774       0       1       0       0       0       000010001D    955
     508       1       0       1       1       0       0               0D    956
     510     775       0       1       0       0       0       000010001D    957
     510       1    -945       1       1       0       0               0D    958
     314     776       0       1       0       0       0       000010001D    959
     314       1       0       2       0       0       0               0D    960
     116     778       0       1       0       0       0       000010001D    961
     116       1       0       1       0       0       0               0D    962
     123     779       0       1       0       0       0       000010201D    963
     123       1       0       1       0       0       0               0D    964
     123     780       0       1       0       0       0       000010201D    965
     123       1       0       1       0       0       0               0D    966
     192     781       0       1       0       0       0       000010001D    967
     192       1       0       1       1       0       0               0D    968
     508     782       0       1       0       0       0       000010001D    969
     508       1       0       2       1       0       0               0D    970
     510     784       0       1       0       0       0       000010001D    971
     510       1    -959       1       1       0       0               0D    972
     314     785       0       1       0       0       0       000010001D    973
     314       1       0       2       0       0       0               0D    974
     116     787       0       1       0       0       0       000010001D    975
     116       1       0       1       0       0       0               0D    976
     123     788       0       1       0       0       0       000010201D    977
     123       1       0       1       0       0       0               0D    978
     123     789       0       1       0       0       0       000010201D    979
     123       1       0       1       0       0       0               0D    980
     190     790       0       1       0       0       0       000010001D    981
     190       1       0       1       1       0       0               0D    982
     508     791       0       1       0       0       0       000010001D    983
     508       1       0       1       1       0       0               0D    984
     510     792       0       1       0       0       0       000010001D    985
     510       1    -973       1       1       0       0               0D    986
     314     793       0       1       0       0       0       000010001D    987
     314       1       0       2       0       0       0               0D    988
     116     795       0       1       0       0       0       000010001D    989
     116       1       0       1       0       0       0               0D    990
     123     796       0       1       0       0       0       000010201D    991
     123       1       0       1       0       0       0               0D    992
     123     797       0       1       0       0       0       000010201D    993
     123       1       0       1       0       0       0               0D    994
     190     798       0       1       0       0       0       000010001D    995
     190       1       0       1       1       0       0               0D    996
     508     799       0       1       0       0       0       000010001D    997
     508       1       0       2       1       0       0               0D    998
     510     801       0       1       0       0       0       000010001D    999
     510       1    -987       1       1       0       0               0D   1000
     314     802       0       1       0       0       0       000010001D   1001
     314       1       0       2       0       0       0               0D   1002
     116     804       0       1       0       0       0       000010001D   1003
     116       1       0       1       0       0       0               0D   1004
     123     805       0       1       0       0       0       000010201D   1005
     123       1       0       1       0       0       0               0D   1006
     123     806       0       1       0       0       0       000010201D   1007
     123       1       0       1       0       0       0               0D   1008
     192     807       0       1       0       0       0       000010001D   1009
     192       1       0       1       1       0       0               0D   1010
     508     808       0       1       0       0       0       000010001D   1011
     508       1       0       1       1       0       0               0D   1012
     510     809       0       1       0       0       0       000010001D   1013
     510       1   -1001       1       1       0       0               0D   1014
     314     810       0       1       0       0       0       000010001D   1015
     314       1       0       2       0       0       0               0D   1016
     116     812       0       1       0       0       0       000010001D   1017
     116       1       0       1       0       0       0               0D   1018
     123     813       0       1       0       0       0       000010201D   1019
     123       1       0       1       0       0       0               0D   1020
     123     814       0       1       0       0       0       000010201D   1021
     123       1       0       1       0       0       0               0D   1022
     190     815       0       1       0       0       0       000010001D   1023
     190       1       0       1       1       0       0               0D   1024
     508     816       0       1       0       0       0       000010001D   1025
     508       1       0       1       1       0       0               0D   1026
     510     817       0       1       0       0       0       000010001D   1027
     510       1   -1015       1       1       0       0               0D   1028
     314     818       0       1       0       0       0       000010001D   1029
     314       1       0       2       0       0       0               0D   1030
     116     820       0       1       0       0       0       000010001D   1031
     116       1       0       1       0       0       0               0D   1032
     123     821       0       1       0       0       0       000010201D   1033
     123       1       0       1       0       0       0               0D   1034
     123     822       0       1       0       0       0       000010201D   1035
     123       1       0       1       0       0       0               0D   1036
     192     823       0       1       0       0       0       000010001D   1037
     192       1       0       1       1       0       0               0D   1038
     508     824       0       1       0       0       0       000010001D   1039
     508       1       0       1       1       0       0               0D   1040
     510     825       0       1       0       0       0       000010001D   1041
     510       1   -1029       1       1       0       0               0D   1042
     314     826       0       1       0       0       0       000010001D   1043
     314       1       0       2       0       0       0               0D   1044
     116     828       0       1       0       0       0       000010001D   1045
     116       1       0       1       0       0       0               0D   1046
     123     829       0       1       0       0       0       000010201D   1047
     123       1       0       1       0       0       0               0D   1048
     123     830       0       1       0       0       0       000010201D   1049
     123       1       0       1       0       0       0               0D   1050
     190     831       0       1       0       0       0       000010001D   1051
     190       1       0       1       1       0       0               0D   1052
     508     832       0       1       0       0       0       000010001D   1053
     508       1       0       1       1       0       0               0D   1054
     510     833       0       1       0       0       0       000010001D   1055
     510       1   -1043       1       1       0       0               0D   1056
     314     834       0       1       0       0       0       000010001D   1057
     314       1       0       2       0       0       0               0D   1058
     116     836       0       1       0       0       0       000010001D   1059
     116       1       0       1       0       0       0               0D   1060
     123     837       0       1       0       0       0       000010201D   1061
     123       1       0       1       0       0       0               0D   1062
     123     838       0       1       0       0       0       000010201D   1063
     123       1       0       1       0       0       0               0D   1064
     190     839       0       1       0       0       0       000010001D   1065
     190       1       0       1       1       0       0               0D   1066
     508     840       0       1       0       0       0       000010001D   1067
     508       1       0       1       1       0       0               0D   1068
     510     841       0       1       0       0       0       000010001D   1069
     510       1   -1057       1       1       0       0               0D   1070
     314     842       0       1       0       0       0       000010001D   1071
     314       1       0       2       0       0       0               0D   1072
     116     844       0       1       0       0       0       000010001D   1073
     116       1       0       1       0       0       0               0D   1074
     123     845       0       1       0       0       0       000010201D   1075
     123       1       0       1       0       0       0               0D   1076
     123     846       0       1       0       0       0       000010201D   1077
     123       1       0       1       0       0       0               0D   1078
     190     847       0       1       0       0       0       000010001D   1079
     190       1       0       1       1       0       0               0D   1080
     508     848       0       1       0       0       0       000010001D   1081
     508       1       0       1       1       0       0               0D   1082
     510     849       0       1       0       0       0       000010001D   1083
     510       1   -1071       1       1       0       0               0D   1084
     314     850       0       1       0       0       0       000010001D   1085
     314       1       0       2       0       0       0               0D   1086
     116     852       0       1       0       0       0       000010001D   1087
     116       1       0       1       0       0       0               0D   1088
     123     853       0       1       0       0       0       000010201D   1089
     123       1       0       1       0       0       0               0D   1090
     123     854       0       1       0       0       0       000010201D   1091
     123       1       0       1       0       0       0               0D   1092
     190     855       0       1       0       0       0       000010001D   1093
     190       1       0       1       1       0       0               0D   1094
     508     856       0       1       0       0       0       000010001D   1095
     508       1       0       1       1       0       0               0D   1096
     510     857       0       1       0       0       0       000010001D   1097
     510       1   -1085       1       1       0       0               0D   1098
     314     858       0       1       0       0       0       000010001D   1099
     314       1       0       2       0       0       0               0D   1100
     116     860       0       1       0       0       0       000010001D   1101
     116       1       0       1       0       0       0               0D   1102
     123     861       0       1       0       0       0       000010201D   1103
     123       1       0       1       0       0       0               0D   1104
     123     862       0       1       0       0       0       000010201D   1105
     123       1       0       1       0       0       0               0D   1106
     190     863       0       1       0       0       0       000010001D   1107
     190       1       0       1       1       0       0               0D   1108
     508     864       0       1       0       0       0       000010001D   1109
     508       1       0       1       1       0       0               0D   1110
     510     865       0       1       0       0       0       000010001D   1111
     510       1   -1099       1       1       0       0               0D   1112
     314     866       0       1       0       0       0       000010001D   1113
     314       1       0       2       0       0       0               0D   1114
     116     868       0       1       0       0       0       000010001D   1115
     116       1       0       1       0       0       0               0D   1116
     123     869       0       1       0       0       0       000010201D   1117
     123       1       0       1       0       0       0               0D   1118
     123     870       0       1       0       0       0       000010201D   1119
     123       1       0       1       0       0       0               0D   1120
     190     871       0       1       0       0       0       000010001D   1121
     190       1       0       1       1       0       0               0D   1122
     508     872       0       1       0       0       0       000010001D   1123
     508       1       0       1       1       0       0               0D   1124
     510     873       0       1       0       0       0       000010001D   1125
     510       1   -1113       1       1       0       0               0D   1126
     314     874       0       1       0       0       0       000010001D   1127
     314       1       0       2       0       0       0               0D   1128
     116     876       0       1       0       0       0       000010001D   1129
     116       1       0       1       0       0       0               0D   1130
     123     877       0       1       0       0       0       000010201D   1131
     123       1       0       1       0       0       0               0D   1132
     123     878       0       1       0       0       0       000010201D   1133
     123       1       0       1       0       0       0               0D   1134
     190     879       0       1       0       0       0       000010001D   1135
     190       1       0       1       1       0       0               0D   1136
     508     880       0       1       0       0       0       000010001D   1137
     508       1       0       1       1       0       0               0D   1138
     510     881       0       1       0       0       0       000010001D   1139
     510       1   -1127       1       1       0       0               0D   1140
     314     882       0       1       0       0       0       000010001D   1141
     314       1       0       2       0       0       0               0D   1142
     116     884       0       1       0       0       0       000010001D   1143
     116       1       0       1       0       0       0               0D   1144
     123     885       0       1       0       0       0       000010201D   1145
     123       1       0       1       0       0       0               0D   1146
     123     886       0       1       0       0       0       000010201D   1147
     123       1       0       1       0       0       0               0D   1148
     190     887       0       1       0       0       0       000010001D   1149
     190       1       0       1       1       0       0               0D   1150
     508     888       0       1       0       0       0       000010001D   1151
     508       1       0       1       1       0       0               0D   1152
     508     889       0       1       0       0       0       000010001D   1153
     508       1       0       1       1       0       0               0D   1154
     510     890       0       1       0       0       0       000010001D   1155
     510       1   -1141       1       1       0       0               0D   1156
     314     891       0       1       0       0       0       000010001D   1157
     314       1       0       2       0       0       0               0D   1158
     116     893       0       1       0       0       0       000010001D   1159
     116       1       0       1       0       0       0               0D   1160
     123     894       0       1       0       0       0       000010201D   1161
     123       1       0       1       0       0       0               0D   1162
     123     895       0       1       0       0       0       000010201D   1163
     123       1       0       1       0       0       0               0D   1164
     190     896       0       1       0       0       0       000010001D   1165
     190       1       0       1       1       0       0               0D   1166
     508     897       0       1       0       0       0       000010001D   1167
     508       1       0       1       1       0       0               0D   1168
     510     898       0       1       0       0       0       000010001D   1169
     510       1   -1157       1       1       0       0               0D   1170
     314     899       0       1       0       0       0       000010001D   1171
     314       1       0       2       0       0       0               0D   1172
     116     901       0       1       0       0       0       000010001D   1173
     116       1       0       1       0       0       0               0D   1174
     123     902       0       1       0       0       0       000010201D   1175
     123       1       0       1       0       0       0               0D   1176
     123     903       0       1       0       0       0       000010201D   1177
     123       1       0       1       0       0       0               0D   1178
     190     904       0       1       0       0       0       000010001D   1179
     190       1       0       1       1       0       0               0D   1180
     508     905       0       1       0       0       0       000010001D   1181
     508       1       0       1       1       0       0               0D   1182
     508     906       0       1       0       0       0       000010001D   1183
     508       1       0       1       1       0       0               0D   1184
     510     907       0       1       0       0       0       000010001D   1185
     510       1   -1171       1       1       0       0               0D   1186
     314     908       0       1       0       0       0       000010001D   1187
     314       1       0       2       0       0       0               0D   1188
     116     910       0       1       0       0       0       000010001D   1189
     116       1       0       1       0       0       0               0D   1190
     123     911       0       1       0       0       0       000010201D   1191
     123       1       0       1       0       0       0               0D   1192
     123     912       0       1       0       0       0       000010201D   1193
     123       1       0       1       0       0       0               0D   1194
     190     913       0       1       0       0       0       000010001D   1195
     190       1       0       1       1       0       0               0D   1196
     508     914       0       1       0       0       0       000010001D   1197
     508       1       0       1       1       0       0               0D   1198
     510     915       0       1       0       0       0       000010001D   1199
     510       1   -1187       1       1       0       0               0D   1200
     314     916       0       1       0       0       0       000010001D   1201
     314       1       0       2       0       0       0               0D   1202
     116     918       0       1       0       0       0       000010001D   1203
     116       1       0       1       0       0       0               0D   1204
     123     919       0       1       0       0       0       000010201D   1205
     123       1       0       1       0       0       0               0D   1206
     123     920       0       1       0       0       0       000010201D   1207
     123       1       0       1       0       0       0               0D   1208
     190     921       0       1       0       0       0       000010001D   1209
     190       1       0       1       1       0       0               0D   1210
     508     922       0       1       0       0       0       000010001D   1211
     508       1       0       1       1       0       0               0D   1212
     510     923       0       1       0       0       0       000010001D   1213
     510       1   -1201       1       1       0       0               0D   1214
     314     924       0       1       0       0       0       000010001D   1215
     314       1       0       2       0       0       0               0D   1216
     116     926       0       1       0       0       0       000010001D   1217
     116       1       0       1       0       0       0               0D   1218
     123     927       0       1       0       0       0       000010201D   1219
     123       1       0       1       0       0       0               0D   1220
     123     928       0       1       0       0       0       000010201D   1221
     123       1       0       1       0       0       0               0D   1222
     190     929       0       1       0       0       0       000010001D   1223
     190       1       0       1       1       0       0               0D   1224
     508     930       0       1       0       0       0       000010001D   1225
     508       1       0       1       1       0       0               0D   1226
     510     931       0       1       0       0       0       000010001D   1227
     510       1   -1215       1       1       0       0               0D   1228
     314     932       0       1       0       0       0       000010001D   1229
     314       1       0       2       0       0       0               0D   1230
     116     934       0       1       0       0       0       000010001D   1231
     116       1       0       1       0       0       0               0D   1232
     123     935       0       1       0       0       0       000010201D   1233
     123       1       0       1       0       0       0               0D   1234
     123     936       0       1       0       0       0       000010201D   1235
     123       1       0       1       0       0       0               0D   1236
     190     937       0       1       0       0       0       000010001D   1237
     190       1       0       1       1       0       0               0D   1238
     508     938       0       1       0       0       0       000010001D   1239
     508       1       0       1       1       0       0               0D   1240
     510     939       0       1       0       0       0       000010001D   1241
     510       1   -1229       1       1       0       0               0D   1242
     314     940       0       1       0       0       0       000010001D   1243
     314       1       0       2       0       0       0               0D   1244
     116     942       0       1       0       0       0       000010001D   1245
     116       1       0       1       0       0       0               0D   1246
     123     943       0       1       0       0       0       000010201D   1247
     123       1       0       1       0       0       0               0D   1248
     123     944       0       1       0       0       0       000010201D   1249
     123       1       0       1       0       0       0               0D   1250
     190     945       0       1       0       0       0       000010001D   1251
     190       1       0       1       1       0       0               0D   1252
     508     946       0       1       0       0       0       000010001D   1253
     508       1       0       1       1       0       0               0D   1254
     510     947       0       1       0       0       0       000010001D   1255
     510       1   -1243       1       1       0       0               0D   1256
     314     948       0       1       0       0       0       000010001D   1257
     314       1       0       2       0       0       0               0D   1258
     116     950       0       1       0       0       0       000010001D   1259
     116       1       0       1       0       0       0               0D   1260
     123     951       0       1       0       0       0       000010201D   1261
     123       1       0       1       0       0       0               0D   1262
     123     952       0       1       0       0       0       000010201D   1263
     123       1       0       1       0       0       0               0D   1264
     190     953       0       1       0       0       0       000010001D   1265
     190       1       0       1       1       0       0               0D   1266
     508     954       0       1       0       0       0       000010001D   1267
     508       1       0       1       1       0       0               0D   1268
     510     955       0       1       0       0       0       000010001D   1269
     510       1   -1257       1       1       0       0               0D   1270
     314     956       0       1       0       0       0       000010001D   1271
     314       1       0       2       0       0       0               0D   1272
     116     958       0       1       0       0       0       000010001D   1273
     116       1       0       1       0       0       0               0D   1274
     123     959       0       1       0       0       0       000010201D   1275
     123       1       0       1       0       0       0               0D   1276
     123     960       0       1       0       0       0       000010201D   1277
     123       1       0       1       0       0       0               0D   1278
     190     961       0       1       0       0       0       000010001D   1279
     190       1       0       1       1       0       0               0D   1280
     508     962       0       1       0       0       0       000010001D   1281
     508       1       0       1       1       0       0               0D   1282
     510     963       0       1       0       0       0       000010001D   1283
     510       1   -1271       1       1       0       0               0D   1284
     314     964       0       1       0       0       0       000010001D   1285
     314       1       0       2       0       0       0               0D   1286
     116     966       0       1       0       0       0       000010001D   1287
     116       1       0       1       0       0       0               0D   1288
     123     967       0       1       0       0       0       000010201D   1289
     123       1       0       1       0       0       0               0D   1290
     123     968       0       1       0       0       0       000010201D   1291
     123       1       0       1       0       0       0               0D   1292
     192     969       0       1       0       0       0       000010001D   1293
     192       1       0       1       1       0       0               0D   1294
     508     970       0       1       0       0       0       000010001D   1295
     508       1       0       1       1       0       0               0D   1296
     510     971       0       1       0       0       0       000010001D   1297
     510       1   -1285       1       1       0       0               0D   1298
     314     972       0       1       0       0       0       000010001D   1299
     314       1       0       2       0       0       0               0D   1300
     116     974       0       1       0       0       0       000010001D   1301
     116       1       0       1       0       0       0               0D   1302
     123     975       0       1       0       0       0       000010201D   1303
     123       1       0       1       0       0       0               0D   1304
     123     976       0       1       0       0       0       000010201D   1305
     123       1       0       1       0       0       0               0D   1306
     192     977       0       1       0       0       0       000010001D   1307
     192       1       0       1       1       0       0               0D   1308
     508     978       0       1       0       0       0       000010001D   1309
     508       1       0       2       1       0       0               0D   1310
     510     980       0       1       0       0       0       000010001D   1311
     510       1   -1299       1       1       0       0               0D   1312
     514     981       0       1       0       0       0       000010001D   1313
     514       1       0       7       1       0       0               0D   1314
     186     988       0       1       0       0       0       000000001D   1315
     186       1       0       1       0       0       0               0D   1316
314,73.33333492279053,73.33333492279053,73.33333492279053,10HMix       1P      1
edColor;                                                               1P      2
116,68.7336336464785,-141.03594347978341,445.;                         3P      3
123,0.,0.,-1.;                                                         5P      4
123,-1.,0.,0.;                                                         7P      5
190,3,5,7;                                                             9P      6
110,-45.17037086855476,101.29409522551283,300.00000000000119,         11P      7
-45.17037086858838,101.29409522550377,445.00000000000125;             11P      8
502,112,196.,295.,295.,45.,-95.,345.,-196.,-295.,5.,201.,300.,        13P      9
-0.00000000000015,-196.,-295.,295.,51.4644641564696,                  13P     10
-101.46446415647461,450.,-50.947344452275,100.9473444522752,          13P     11
300.,-1701.,-1800.,-0.00000000000017,45.,99.99999999999091,445.,      13P     12
-196.,295.,295.,1706.,4800.,-8.48920813560499,-50.9473444522819,      13P     13
100.947344452287,450.,-45.,-95.,295.,-196.,295.,5.,                   13P     14
81.46446609406729,-131.46446609406721,300.,-45.17037086855448,        13P     15
-101.29409522551266,300.,45.,-100.,300.,-1706.,-1800.,                13P     16
3308.4907918643949,-46.46446609406731,-103.53553390593261,445.,       13P     17
-1706.,-1800.,-8.48920813560476,81.4644660940708,                     13P     18
-131.46446609407562,445.,-45.,95.,345.,-77.9289321881338,             13P     19
135.00000000000443,445.,51.4644641563318,-101.4644641563318,          13P     20
300.,-1701.,-1800.,3300.0015837287901,-45.,-100.,445.,                13P     21
-46.464466094074,103.5355339059446,445.,-85.,-135.,445.,-201.,        13P     22
300.,300.,-46.4644660940674,103.53553390593301,300.,1706.,            13P     23
-1800.,3308.4907918643949,77.9289321881347,-135.,300.,-45.,-2.5,      13P     24
445.,1701.,4800.,-0.00000000000014,-81.4644660940674,                 13P     25
-131.46446609406721,300.,-85.,135.00000000000443,450.,                13P     26
81.4644660940709,131.46446609407562,445.,1701.,-1800.,                13P     27
-0.00000000000013,-45.17037086858839,101.2940952255038,               13P     28
445.00000000000125,84.9999999999951,-135.,445.,-201.,300.,            13P     29
-0.00000000000014,46.464467860353,103.5355356722232,445.,-45.,        13P     30
-100.,345.,81.46446609406729,131.46446609406701,300.,-45.,95.,        13P     31
295.,1706.,-1800.,-8.48920813560484,45.00000000000519,                13P     32
99.99999999999861,345.,85.,135.00000000000443,450.,-1701.,4800.,      13P     33
-0.00000000000017,-77.9289321881346,-135.,445.,-45.,100.,300.,        13P     34
45.,-2.5,445.,77.92893218813809,-135.00000000000841,445.,50.,         13P     35
-97.9289321881342,300.,45.,95.,295.,46.46446609407391,                13P     36
-103.5355339059444,445.,45.,95.,345.,45.,-99.99999999999091,          13P     37
445.,-45.,2.5,300.,-77.9289321881346,-135.,300.,                      13P     38
84.9999999999949,-135.,450.,-50.,99.62626446323989,450.,              13P     39
-77.9289321881346,135.,300.,1706.,4800.,3308.4907918643949,           13P     40
77.9289321881418,135.00000000000443,445.,196.,-295.,295.,-45.,        13P     41
2.5,445.,-1706.,4800.,3308.4907918643949,1701.,-1800.,                13P     42
3300.0015837287901,-45.0000000000053,99.99999999999861,345.,          13P     43
201.,300.,300.,-46.46446609406731,-103.53553390593261,300.,201.,      13P     44
-300.,300.,-81.46446609406729,-131.46446609406721,445.,50.,           13P     45
99.6262644633207,450.,-45.,-100.,300.,77.9289321881345,135.,          13P     46
300.,-81.4644660940674,131.4644660940674,300.,-85.,-135.,450.,        13P     47
45.,2.5,300.,-45.17037086855476,101.29409522551282,                   13P     48
300.00000000000119,201.,-300.,-0.00000000000017,196.,295.,5.,         13P     49
46.4644678603463,103.53553567221161,300.,-50.,99.6262644633196,       13P     50
300.,46.46446609406731,-103.53553390593279,300.,-45.,-95.,345.,       13P     51
-50.,-97.92893218813451,450.,-1706.,4800.,-8.48920813560476,          13P     52
-201.,-300.,-0.00000000000016,-85.,135.00000000000443,445.,           13P     53
-45.17037086855448,-101.29409522551266,445.,50.947344449293,          13P     54
100.9473444492978,450.,-50.,-97.92893218813451,300.,45.,2.5,          13P     55
445.,45.,-2.5,300.,85.,135.00000000000443,445.,                       13P     56
-51.4644641517888,-101.464464151789,450.,-201.,-300.,300.,            13P     57
-51.4644641514161,-101.46446415141621,300.,1701.,4800.,               13P     58
3300.0015837287901,45.,-95.,295.,-45.,-2.5,300.,-1701.,4800.,         13P     59
3300.0015837287901,196.,-295.,5.,50.9473444492894,                    13P     60
100.94734444928901,300.,-81.4644660940709,131.46446609407599,         13P     61
445.,45.00000000000519,-99.99999999999861,345.,-45.,                  13P     62
99.99999999999101,445.,45.,100.,300.,50.,99.6262644633194,300.,       13P     63
50.,-97.92893218813921,450.;                                          13P     64
110,-45.17037086855448,-101.29409522551266,300.,                      15P     65
-45.17037086855448,-101.29409522551266,445.;                          15P     66
110,-85.,135.00000000000443,445.,-84.99999999999984,                  17P     67
135.00000000000443,450.;                                              17P     68
110,-77.9289321881338,135.00000000000443,445.,-84.9999999999994,      19P     69
135.00000000000443,445.;                                              19P     70
110,77.92893218814169,135.00000000000443,445.,-77.9289321881338,      21P     71
135.00000000000443,445.;                                              21P     72
110,-85.,135.00000000000443,450.,85.,135.00000000000443,450.;         23P     73
110,-81.46446609406735,131.46446609406746,300.00000000000017,         25P     74
-50.94734445227509,100.94734445227519,300.00000000000267;             25P     75
110,-81.46446609407079,131.46446609407579,445.,                       27P     76
-81.46446609406729,131.4644660940674,300.;                            27P     77
110,-84.99999999999972,135.00000000000469,444.99999999999989,         29P     78
-81.46446609407096,131.46446609407593,445.00000000000017;             29P     79
110,-50.94734445228195,100.94734445228704,450.00000000000267,         31P     80
-84.99999999999967,135.00000000000475,449.99999999999989;             31P     81
110,-50.94734544964221,100.9473454496424,300.,                        33P     82
-50.94734544964582,100.94734544965108,450.;                           33P     83
110,-77.92893218813818,135.00000000000875,445.,                       35P     84
-81.46446609407094,131.4644660940759,445.00000000000011;              35P     85
110,45.,99.99999999999091,445.,45.,2.5,445.;                          37P     86
110,77.92893218813811,135.0000000000081,445.,46.46446786035315,       39P     87
103.53553567222315,445.00000000000256;                                39P     88
110,-46.46446609407406,103.53553390594466,445.,                       41P     89
-77.92893218813806,135.00000000000867,444.99999999999744;             41P     90
110,-45.,2.5,445.,-45.,99.99999999999101,445.;                        43P     91
110,45.,2.5,445.,-45.,2.5,445.;                                       45P     92
110,81.46446609406735,131.46446609406706,300.,77.92893218813448,      47P     93
134.99999999999997,299.99999999999989;                                47P     94
110,81.46446609407079,131.46446609407539,445.,81.46446609406729,      49P     95
131.46446609406701,300.;                                              49P     96
110,77.9289321881346,135.,300.,77.92893218813809,                     51P     97
135.00000000000838,445.;                                              51P     98
110,50.94734444929315,100.94734444929765,450.,85.00000000000001,      53P     99
135.00000000000452,449.99999999999721;                                53P    100
110,50.,-97.92893218813921,450.,50.,99.62626446332071,450.;           55P    101
110,84.99999999999497,-134.99999999999994,449.99999999999989,         57P    102
51.46446415646957,-101.46446415647456,450.00000000000261;             57P    103
110,-85.,-135.,450.,84.99999999999491,-135.,450.;                     59P    104
110,-51.4644641517889,-101.4644641517889,450.,                        61P    105
-84.99999999999997,-134.99999999999994,450.;                          61P    106
110,-50.,99.62626446323988,450.,-50.,-97.92893218813451,450.;         63P    107
124,0.96592582628907,0.25881904510252,0.00000000000023,               65P    108
-54.4828773608758,0.25881904510252,-0.96592582628907,                 65P    109
0.00000000000006,97.41180954896549,0.00000000000024,-0.,-1.,          65P    110
450.;                                                                 65P    111
100,0.,0.,0.,4.33012631367993,-2.50000122151645,                      67P    112
4.90327012529163,-0.97874515499681;                                   67P    113
110,44.99999999999999,-100.,300.,-44.99999999999999,-100.,300.;       69P    114
110,77.9289321881346,-135.00000000000009,300.,46.46446609406734,      71P    115
-103.53553390593284,300.00000000000256;                               71P    116
110,81.4644660940674,-131.46446609406732,300.,77.92893218813475,      73P    117
-135.00000000000006,299.99999999999989;                               73P    118
110,51.46446415633176,-101.46446415633186,299.99999999999994,         75P    119
81.46446609406723,-131.46446609406735,299.9999999999975;              75P    120
110,50.,99.6262644633194,300.,50.,-97.9289321881342,300.;             77P    121
110,81.4644660940674,131.46446609406689,300.,50.94734444928949,       79P    122
100.94734444928899,300.0000000000025;                                 79P    123
110,46.46446786034625,103.53553567221167,300.,77.92893218813451,      81P    124
134.99999999999989,299.99999999999744;                                81P    125
110,-44.99999999999999,100.,300.,44.99999999999999,100.,300.;         83P    126
110,-77.92893218813454,135.00000000000006,300.,                       85P    127
-46.46446609406749,103.53553390593301,300.00000000000256;             85P    128
110,-81.46446609406746,131.46446609406746,300.,                       87P    129
-77.92893218813477,135.00000000000017,299.99999999999989;             87P    130
124,0.96592582628907,-0.25881904510252,-0.00000000000023,             89P    131
-54.48287736084111,0.25881904510252,0.96592582628907,                 89P    132
-0.00000000000006,97.4118095489748,0.00000000000024,0.,1.,300.;       89P    133
100,0.,0.,0.,4.90327012527626,0.97874515507378,4.33012631367757,      91P    134
2.50000122152055;                                                     91P    135
110,-50.,-97.92893218813451,300.,-50.,99.62626446331963,300.;         93P    136
110,-81.4644660940674,-131.46446609406721,300.,                       95P    137
-51.46446415141629,-101.4644641514161,300.;                           95P    138
110,-77.92893218813465,-135.00000000000006,300.,                      97P    139
-81.46446609406742,-131.46446609406721,300.;                          97P    140
110,-46.46446609406726,-103.53553390593267,300.,                      99P    141
-77.92893218813455,-134.99999999999994,300.;                          99P    142
110,-201.,-300.,300.,201.,-300.,300.;                                101P    143
110,-201.,300.,300.,-201.,-300.,300.;                                103P    144
110,201.,300.,300.,-201.,300.,300.;                                  105P    145
110,201.,-300.,300.,201.,300.,300.;                                  107P    146
110,-77.92893218813809,135.00000000000838,444.99999999999994,        109P    147
-77.9289321881346,135.,300.;                                         109P    148
110,-49.99999999998261,99.62626446328439,300.,                       111P    149
-50.00000000001739,99.62626446327501,450.;                           111P    150
110,45.,2.5,300.,45.,2.5,445.;                                       113P    151
110,45.,-2.5,300.,45.,2.5,300.;                                      115P    152
110,45.,-2.5,445.,45.,-2.5,300.;                                     117P    153
110,45.,-99.99999999999091,445.,45.,-2.5,445.;                       119P    154
110,45.00000000001043,-99.99999999999719,345.,45.00000000003361,     121P    155
-99.99999999999095,445.;                                             121P    156
110,45.,-95.,345.,45.,-99.99999999999862,345.;                       123P    157
110,45.,-95.,295.,45.,-95.,345.;                                     125P    158
110,45.,95.,295.,45.,-95.,295.;                                      127P    159
110,45.,95.,345.,45.,95.,295.;                                       129P    160
110,45.,99.99999999999861,345.,45.,95.,345.;                         131P    161
110,45.00000000003361,99.99999999999095,445.,45.00000000001043,      133P    162
99.99999999999719,345.;                                              133P    163
110,46.4644696266258,103.535537438491,300.,46.46446962662929,        135P    164
103.5355374384994,445.;                                              135P    165
110,-46.46446609407079,103.53553390594141,445.,                      137P    166
-46.46446609406731,103.53553390593301,300.;                          137P    167
110,-45.,95.,345.,-45.,99.99999999999862,345.;                       139P    168
110,-45.,95.,295.,-45.,95.,345.;                                     141P    169
110,-45.,-95.,295.,-45.,95.,295.;                                    143P    170
110,-45.,-95.,345.,-45.,-95.,295.;                                   145P    171
110,-45.,-100.,345.,-45.,-95.,345.;                                  147P    172
110,-45.,-100.,445.,-45.,-100.,345.;                                 149P    173
110,-45.,-2.5,445.,-45.,-100.,445.;                                  151P    174
110,-45.,-2.5,300.,-45.,-2.5,445.;                                   153P    175
110,-45.,2.5,300.,-45.,-2.5,300.;                                    155P    176
110,-45.,2.5,445.,-45.,2.5,300.;                                     157P    177
110,-45.00000000001043,99.99999999999719,345.,                       159P    178
-45.00000000003361,99.99999999999095,445.;                           159P    179
110,45.,2.5,300.,-45.,2.5,300.;                                      161P    180
110,50.94734544367492,100.94734544367967,450.,50.9473454436713,      163P    181
100.947345443671,300.;                                               163P    182
110,49.9999999999982,99.62626446331575,300.,50.00000000000181,       165P    183
99.62626446332445,450.;                                              165P    184
110,50.,-97.92893218813927,450.,50.,-97.9289321881342,300.;          167P    185
110,51.4644660940675,-101.4644660940674,300.,51.4644660940675,       169P    186
-101.46446609407248,450.;                                            169P    187
110,81.46446609407079,-131.46446609407559,445.,                      171P    188
81.46446609406729,-131.46446609406721,300.;                          171P    189
110,84.99999999999511,-135.,444.99999999999989,                      173P    190
81.46446609407076,-131.46446609407565,445.00000000000017;            173P    191
110,84.99999999999494,-135.,450.,84.99999999999511,-135.,445.;       175P    192
110,77.92893218813809,-135.,444.99999999999636,                      177P    193
84.99999999999511,-135.,444.99999999999619;                          177P    194
110,-77.92893218813454,-135.,445.00000000000011,                     179P    195
77.92893218813809,-135.,444.99999999999636;                          179P    196
110,-85.,-135.,445.00000000000028,-77.9289321881346,-135.,           181P    197
445.00000000000011;                                                  181P    198
110,-85.,-135.,450.,-85.,-135.,445.;                                 183P    199
110,-81.46446609406721,-131.46446609406721,445.,                     185P    200
-84.99999999999997,-134.99999999999994,445.;                         185P    201
110,-81.46446609406729,-131.46446609406721,300.,                     187P    202
-81.46446609406729,-131.46446609406721,445.;                         187P    203
110,-51.46446609406731,-101.46446609406721,450.,                     189P    204
-51.46446609406731,-101.46446609406721,300.;                         189P    205
110,-50.,-97.92893218813451,300.,-50.,-97.92893218813451,450.;       191P    206
110,-45.,-100.,345.,-45.,-100.,300.;                                 193P    207
110,45.00000000000519,-100.,345.,-45.,-100.,345.;                    195P    208
110,45.,-100.,300.,45.00000000001043,-99.99999999999719,345.;        197P    209
110,77.9289321881345,-135.,300.,77.92893218813799,                   199P    210
-135.00000000000838,444.99999999999994;                              199P    211
110,46.46446609407079,-103.53553390594119,445.,                      201P    212
46.46446609406731,-103.53553390593279,300.;                          201P    213
110,77.92893218813806,-135.00000000000824,444.99999999999744,        203P    214
46.46446609407402,-103.53553390594422,445.;                          203P    215
110,81.46446609407079,-131.46446609407556,445.00000000000011,        205P    216
77.92893218813806,-135.00000000000833,445.;                          205P    217
110,-45.0000000000053,100.,345.,45.00000000000519,100.,345.;         207P    218
110,-45.,100.,300.,-45.00000000001043,99.99999999999719,345.;        209P    219
110,45.00000000001043,99.99999999999719,345.,45.,100.,300.;          211P    220
110,-77.9289321881346,-135.,300.,-77.9289321881346,-135.,445.;       213P    221
110,-77.92893218813462,-135.00000000000003,445.,                     215P    222
-81.46446609406735,-131.46446609406726,445.;                         215P    223
110,-46.46446609406731,-103.53553390593261,300.,                     217P    224
-46.46446609406731,-103.53553390593261,445.;                         217P    225
110,-46.46446609406724,-103.53553390593275,445.,                     219P    226
-77.92893218813454,-135.00000000000006,445.;                         219P    227
110,201.,-300.,-0.00000000000017,201.,-300.,300.;                    221P    228
110,-201.,-300.,-0.00000000000017,201.,-300.,-0.00000000000017;      223P    229
110,-201.,-300.,300.,-201.,-300.,-0.00000000000017;                  225P    230
110,-201.,300.,300.,-201.,300.,-0.00000000000014;                    227P    231
110,-201.,300.,-0.00000000000014,-201.,-300.,-0.00000000000014;      229P    232
110,201.,300.,300.,201.,300.,-0.00000000000015;                      231P    233
110,201.,300.,-0.00000000000014,-201.,300.,-0.00000000000014;        233P    234
110,201.,-300.,-0.00000000000017,201.,300.,-0.00000000000017;        235P    235
110,45.,-2.5,300.,-45.,-2.5,300.;                                    237P    236
110,45.,-2.5,445.,-45.,-2.5,445.;                                    239P    237
124,0.96592582628907,0.25881904510252,0.,-50.,-0.25881904510252,     241P    238
0.96592582628907,0.,-100.,0.,0.,1.,445.;                             241P    239
100,0.,0.,0.,4.33012701892239,-2.50000000000003,                     243P    240
5.00000000000019,-0.00000000000001;                                  243P    241
124,0.96592582628907,0.25881904510252,0.,-50.,-0.25881904510252,     245P    242
0.96592582628907,0.,-100.,0.,0.,1.,445.;                             245P    243
100,0.,0.,0.,5.00000000000019,0.,4.82962913144552,                   247P    244
1.29409522551265;                                                    247P    245
124,0.96592582628907,-0.25881904510252,0.00000000000023,             249P    246
50.00000000003371,0.25881904510252,0.96592582628907,                 249P    247
0.00000000000006,-99.99999999999091,-0.00000000000024,-0.,1.,        249P    248
445.;                                                                249P    249
100,0.,0.,0.,-4.82962913144534,1.2940952255126,                      251P    250
-4.33012701892442,-2.49999999999614;                                 251P    251
124,0.96592582628907,-0.25881904510252,0.00000000000023,50.,         253P    252
0.25881904510252,0.96592582628907,0.00000000000006,-100.,            253P    253
-0.00000000000024,-0.,1.,300.;                                       253P    254
100,0.,0.,0.,-4.82962913144534,1.2940952255126,                      255P    255
-4.33012701892216,-2.50000000000006;                                 255P    256
110,45.,-95.,345.,-45.,-95.,345.;                                    257P    257
110,45.,-95.,295.,-45.,-95.,295.;                                    259P    258
110,44.99999999999999,95.,295.,-44.99999999999999,95.,295.;          261P    259
110,196.,-295.,295.,-196.,-295.,295.;                                263P    260
110,196.,295.,295.,196.,-295.,295.;                                  265P    261
110,-196.,295.,295.,196.,295.,295.;                                  267P    262
110,-196.,-295.,295.,-196.,295.,295.;                                269P    263
110,45.,95.,345.,-45.,95.,345.;                                      271P    264
124,0.96592582628907,0.25881904510252,0.00000000000023,              273P    265
49.9999999999991,-0.25881904510252,0.96592582628907,                 273P    266
-0.00000000000006,100.,-0.00000000000024,0.,1.,300.;                 273P    267
100,0.,0.,0.,-4.33012576997277,2.50000216324089,                     275P    268
-4.82962913144451,-1.29409522551238;                                 275P    269
124,0.96592582628907,-0.25881904510252,-0.00000000000023,            277P    270
50.00000000003271,-0.25881904510252,-0.96592582628907,               277P    271
0.00000000000006,99.99999999999091,-0.00000000000024,-0.,-1.,        277P    272
445.;                                                                277P    273
100,0.,0.,0.,-4.82962913144451,1.29409522551238,                     279P    274
-4.33012576997496,-2.5000021632371;                                  279P    275
124,0.96592582628907,-0.25881904510252,-0.00000000000023,            281P    276
-50.0000000000009,0.25881904510252,0.96592582628907,                 281P    277
-0.00000000000006,100.,0.00000000000024,0.,1.,300.;                  281P    278
100,0.,0.,0.,4.82962913144614,-1.29409522551282,                     283P    279
5.00000000000083,-0.00000000000001;                                  283P    280
124,0.96592582628907,-0.25881904510252,-0.00000000000023,            285P    281
-50.0000000000009,0.25881904510252,0.96592582628907,                 285P    282
-0.00000000000006,100.,0.00000000000024,0.,1.,300.;                  285P    283
100,0.,0.,0.,5.00000000000083,0.,4.33012701892309,                   287P    284
2.50000000000011;                                                    287P    285
124,0.96592582628907,0.25881904510252,0.00000000000023,              289P    286
-50.0000000000345,0.25881904510252,-0.96592582628907,                289P    287
0.00000000000006,99.99999999999091,0.00000000000024,-0.,-1.,         289P    288
445.;                                                                289P    289
100,0.,0.,0.,4.33012701892531,-2.49999999999625,                     291P    290
5.00000000000083,-0.00000000000008;                                  291P    291
124,0.96592582628907,0.25881904510252,0.00000000000023,              293P    292
-50.0000000000345,0.25881904510252,-0.96592582628907,                293P    293
0.00000000000006,99.99999999999091,0.00000000000024,-0.,-1.,         293P    294
445.;                                                                293P    295
100,0.,0.,0.,5.00000000000083,-0.00000000000008,                     295P    296
4.82962913144617,1.29409522551273;                                   295P    297
124,0.96592582628907,0.25881904510252,0.,-50.,-0.25881904510252,     297P    298
0.96592582628907,0.,-100.,0.,0.,1.,300.;                             297P    299
100,0.,0.,0.,4.33012701892239,-2.50000000000003,                     299P    300
5.00000000000019,-0.00000000000001;                                  299P    301
124,0.96592582628907,0.25881904510252,0.,-50.,-0.25881904510252,     301P    302
0.96592582628907,0.,-100.,0.,0.,1.,300.;                             301P    303
100,0.,0.,0.,5.00000000000019,0.,4.82962913144552,                   303P    304
1.29409522551265;                                                    303P    305
124,0.96592582628907,-0.25881904510252,-0.00000000000002,            305P    306
54.48287736084021,-0.25881904510252,-0.96592582628907,               305P    307
-0.00000000000006,97.4118095489745,-0.00000000000001,                305P    308
0.00000000000006,-1.,300.;                                           305P    309
100,0.,0.,0.,-4.90327012527547,-0.97874515507411,                    307P    310
-4.33012631578788,-2.50000121786396;                                 307P    311
124,0.96592582628907,0.25881904510252,0.00000000000002,              309P    312
54.48287736084381,-0.25881904510252,0.96592582628907,                309P    313
0.00000000000006,97.4118095489831,-0.00000000000001,                 309P    314
-0.00000000000006,1.,450.;                                           309P    315
100,0.,0.,0.,-4.3301263157878,2.50000121786409,                      311P    316
-4.90327012527706,0.97874515506613;                                  311P    317
124,1.,0.,0.,55.0000000000008,0.,-1.,0.,-97.9289321881342,0.,0.,     313P    318
-1.,300.;                                                            313P    319
100,0.,0.,0.,-3.5355358436685,3.5355319681971,-5.00000000000084,     315P    320
-0.;                                                                 315P    321
124,1.,0.,0.,55.0000000000008,0.,1.,0.,-97.92893218813921,0.,0.,     317P    322
1.,450.;                                                             317P    323
100,0.,0.,0.,-5.00000000000084,0.,-3.5355358435307,                  319P    324
-3.5355319683349;                                                    319P    325
124,1.,0.,0.,-55.,0.,-1.,0.,-97.92893218813451,0.,0.,-1.,300.;       321P    326
100,0.,0.,0.,5.00000000000011,0.,3.53553584858338,                   323P    327
3.53553196328119;                                                    323P    328
124,1.,0.,0.,-55.,0.,1.,0.,-97.92893218813451,0.,0.,1.,450.;         325P    329
100,0.,0.,0.,3.53553584821063,-3.53553196365394,                     327P    330
5.00000000000011,-0.;                                                327P    331
110,1701.,-1800.,-0.00000000000013,1701.,4800.,                      329P    332
-0.00000000000013;                                                   329P    333
110,-1701.,-1800.,-0.00000000000014,1701.,-1800.,                    331P    334
-0.00000000000014;                                                   331P    335
110,-1701.,4800.,-0.00000000000015,-1701.,-1800.,                    333P    336
-0.00000000000015;                                                   333P    337
110,1701.,4800.,-0.00000000000014,-1701.,4800.,                      335P    338
-0.00000000000014;                                                   335P    339
110,196.,-295.,5.,-196.,-295.,5.;                                    337P    340
110,196.,-295.,295.,196.,-295.,5.;                                   339P    341
110,-196.,-295.,5.,-196.,-295.,295.;                                 341P    342
110,196.,295.,5.,196.,-295.,5.;                                      343P    343
110,196.,295.,295.,196.,295.,5.;                                     345P    344
110,-196.,295.,5.,196.,295.,5.;                                      347P    345
110,-196.,295.,295.,-196.,295.,5.;                                   349P    346
110,-196.,-295.,5.,-196.,295.,5.;                                    351P    347
110,1701.,-1800.,3300.0015837287901,1701.,4800.,                     353P    348
3300.0015837287901;                                                  353P    349
110,1701.,-1800.,-0.00000000000013,1701.,-1800.,                     355P    350
3300.0015837287901;                                                  355P    351
110,1701.,4800.,3300.0015837287901,1701.,4800.,                      357P    352
-0.00000000000014;                                                   357P    353
110,-1701.,-1800.,3300.0015837287901,1701.,-1800.,                   359P    354
3300.0015837287901;                                                  359P    355
110,-1701.,-1800.,-0.00000000000022,-1701.,-1800.,                   361P    356
3300.0015837287897;                                                  361P    357
110,-1706.,-1800.,-8.48920813560472,1706.,-1800.,                    363P    358
-8.48920813560472;                                                   363P    359
110,-1706.,-1800.,3308.4907918643944,-1706.,-1800.,                  365P    360
-8.48920813560472;                                                   365P    361
110,1706.,-1800.,3308.4907918643949,-1706.,-1800.,                   367P    362
3308.4907918643949;                                                  367P    363
110,1706.,-1800.,-8.48920813560494,1706.,-1800.,                     369P    364
3308.4907918643944;                                                  369P    365
110,-1701.,4800.,3300.0015837287901,-1701.,-1800.,                   371P    366
3300.0015837287901;                                                  371P    367
110,-1701.,4800.,-0.00000000000022,-1701.,4800.,                     373P    368
3300.0015837287901;                                                  373P    369
110,1701.,4800.,3300.0015837287901,-1701.,4800.,                     375P    370
3300.0015837287901;                                                  375P    371
110,-1706.,4800.,3308.4907918643949,1706.,4800.,                     377P    372
3308.4907918643949;                                                  377P    373
110,-1706.,4800.,-8.48920813560476,-1706.,4800.,                     379P    374
3308.4907918643949;                                                  379P    375
110,1706.,4800.,-8.489208135605,-1706.,4800.,-8.489208135605;        381P    376
110,1706.,4800.,3308.4907918643949,1706.,4800.,                      383P    377
-8.48920813560499;                                                   383P    378
110,-1706.,-1800.,-8.48920813560476,-1706.,4800.,                    385P    379
-8.48920813560476;                                                   385P    380
110,1706.,4800.,-8.48920813560499,1706.,-1800.,                      387P    381
-8.48920813560499;                                                   387P    382
110,-1706.,-1800.,3308.4907918643949,-1706.,4800.,                   389P    383
3308.4907918643949;                                                  389P    384
110,1706.,-1800.,3308.4907918643949,1706.,4800.,                     391P    385
3308.4907918643949;                                                  391P    386
110,85.,135.00000000000443,445.,85.,135.00000000000443,450.;         393P    387
110,84.99999999999987,135.00000000000455,445.,81.4644660940709,      395P    388
131.46446609407562,445.;                                             395P    389
110,77.9289321881418,135.00000000000443,445.,85.,                    397P    390
135.00000000000443,445.;                                             397P    391
110,81.4644660940709,131.46446609407562,445.,77.9289321881418,       399P    392
135.00000000000443,445.;                                             399P    393
504,174,11,13,81,13,39,15,13,16,13,92,17,13,91,13,36,19,13,23,       401P    394
13,91,21,13,65,13,23,23,13,36,13,48,25,13,78,13,7,27,13,107,13,      401P    395
78,29,13,91,13,107,31,13,12,13,36,33,13,7,13,12,35,13,23,13,107,     401P    396
37,13,9,13,95,39,13,65,13,42,41,13,27,13,23,43,13,67,13,109,45,      401P    397
13,95,13,67,47,13,44,13,77,49,13,37,13,44,51,13,77,13,65,53,13,      401P    398
93,13,48,55,13,112,13,75,57,13,61,13,6,59,13,79,13,61,61,13,98,      401P    399
13,79,63,13,62,13,88,67,13,12,13,62,69,13,17,13,76,71,13,32,13,      401P    400
86,73,13,15,13,32,75,13,24,13,15,77,13,111,13,54,79,13,44,13,        401P    401
106,81,13,84,13,77,83,13,51,13,110,85,13,63,13,30,87,13,78,13,       401P    402
63,91,13,85,13,7,93,13,94,13,85,95,13,35,13,100,97,13,60,13,35,      401P    403
99,13,72,13,60,101,13,99,13,73,103,13,29,13,99,105,13,71,13,29,      401P    404
107,13,73,13,71,109,13,23,13,63,111,13,85,13,62,113,13,80,13,95,     401P    405
115,13,96,13,80,117,13,52,13,96,119,13,58,13,52,121,13,108,13,       401P    406
58,123,13,2,13,108,125,13,102,13,2,127,13,55,13,102,129,13,57,       401P    407
13,55,131,13,47,13,57,133,13,9,13,47,135,13,84,13,42,137,13,27,      401P    408
13,30,139,13,22,13,70,141,13,45,13,22,143,13,13,13,45,145,13,87,     401P    409
13,13,147,13,43,13,87,149,13,26,13,43,151,13,33,13,26,153,13,        401P    410
103,13,33,155,13,59,13,103,157,13,67,13,59,159,13,70,13,109,161,     401P    411
13,80,13,59,163,13,93,13,106,165,13,111,13,75,167,13,112,13,54,      401P    412
169,13,24,13,6,171,13,21,13,15,173,13,40,13,21,175,13,61,13,40,      401P    413
177,13,53,13,40,179,13,50,13,53,181,13,28,13,50,183,13,79,13,28,     401P    414
185,13,74,13,28,187,13,35,13,74,189,13,98,13,100,191,13,94,13,       401P    415
88,193,13,43,13,76,195,13,108,13,43,197,13,17,13,108,199,13,32,      401P    416
13,53,201,13,56,13,86,203,13,53,13,56,205,13,21,13,53,207,13,70,     401P    417
13,47,209,13,51,13,70,211,13,47,13,110,213,13,60,13,50,215,13,       401P    418
50,13,74,217,13,72,13,19,219,13,19,13,50,221,13,82,13,73,223,13,     401P    419
90,13,82,225,13,99,13,90,227,13,29,13,41,229,13,41,13,90,231,13,     401P    420
71,13,4,233,13,4,13,41,235,13,82,13,4,237,13,96,13,103,239,13,       401P    421
52,13,33,243,13,19,13,92,247,13,92,13,26,251,13,58,13,56,255,13,     401P    422
17,13,86,257,13,2,13,87,259,13,102,13,13,261,13,55,13,45,263,13,     401P    423
66,13,5,265,13,1,13,66,267,13,10,13,1,269,13,5,13,10,271,13,57,      401P    424
13,22,275,13,84,13,110,279,13,9,13,42,283,13,51,13,81,287,13,81,     401P    425
13,30,291,13,27,13,39,295,13,39,13,109,299,13,72,13,16,303,13,       401P    426
16,13,76,307,13,111,13,106,311,13,93,13,75,315,13,24,13,54,319,      401P    427
13,112,13,6,323,13,94,13,100,327,13,98,13,88,329,13,38,13,34,        401P    428
331,13,8,13,38,333,13,49,13,8,335,13,34,13,49,337,13,105,13,3,       401P    429
339,13,66,13,105,341,13,3,13,5,343,13,83,13,105,345,13,1,13,83,      401P    430
347,13,14,13,83,349,13,10,13,14,351,13,3,13,14,353,13,69,13,101,     401P    431
355,13,38,13,69,357,13,101,13,34,359,13,25,13,69,361,13,8,13,25,     401P    432
363,13,20,13,46,365,13,18,13,20,367,13,31,13,18,369,13,46,13,31,     401P    433
371,13,104,13,25,373,13,49,13,104,375,13,101,13,104,377,13,68,       401P    434
13,64,379,13,89,13,68,381,13,11,13,89,383,13,64,13,11,385,13,20,     401P    435
13,89,387,13,11,13,46,389,13,18,13,68,391,13,31,13,64,393,13,97,     401P    436
13,48,395,13,97,13,37,397,13,65,13,97,399,13,37,13,65;               401P    437
508,3,0,401,100,0,0,0,401,83,0,0,0,401,85,0,0;                       403P    438
510,9,1,1,403;                                                       405P    439
314,73.33333492279053,73.33333492279053,73.33333492279053,10HMix     407P    440
edColor;                                                             407P    441
116,-73.69211301450331,-135.,450.;                                   409P    442
123,0.,-1.,0.;                                                       411P    443
123,0.,0.,-1.;                                                       413P    444
190,409,411,413;                                                     415P    445
508,6,0,401,81,1,0,0,401,80,0,0,0,401,24,0,0,0,401,84,1,0,0,401,     417P    446
83,1,0,0,401,82,1,0;                                                 417P    447
510,415,1,1,417;                                                     419P    448
314,73.33333492279053,73.33333492279053,73.33333492279053,10HMix     421P    449
edColor;                                                             421P    450
116,68.7336336464785,-141.03594347978341,445.;                       423P    451
123,0.,0.,-1.;                                                       425P    452
123,-1.,0.,0.;                                                       427P    453
190,423,425,427;                                                     429P    454
508,3,0,401,81,0,0,0,401,95,0,0,0,401,79,0,0;                        431P    455
510,429,1,1,431;                                                     433P    456
314,73.33333492279053,73.33333492279053,73.33333492279053,10HMix     435P    457
edColor;                                                             435P    458
116,83.5057075463866,-133.50570754638659,300.;                       437P    459
123,0.70710678118655,0.70710678118655,0.00000000000002;              439P    460
123,-0.70710678118655,0.70710678118655,0.00000000000006;             441P    461
190,437,439,441;                                                     443P    462
508,6,0,401,31,0,0,0,401,77,1,0,0,401,23,0,0,0,401,80,1,0,0,401,     445P    463
79,1,0,0,401,78,1,0;                                                 445P    464
510,443,1,1,445;                                                     447P    465
314,73.33333492279053,73.33333492279053,73.33333492279053,10HMix     449P    466
edColor;                                                             449P    467
116,45.,100.,300.;                                                   451P    468
123,0.,1.,0.;                                                        453P    469
123,-1.,0.,0.;                                                       455P    470
190,451,453,455;                                                     457P    471
508,4,0,401,97,1,0,0,401,96,1,0,0,401,98,1,0,0,401,35,0,0;           459P    472
510,457,1,1,459;                                                     461P    473
314,73.33333492279053,73.33333492279053,73.33333492279053,10HMix     463P    474
edColor;                                                             463P    475
116,-45.,95.,345.;                                                   465P    476
123,0.,0.,1.;                                                        467P    477
123,1.,0.,0.;                                                        469P    478
190,465,467,469;                                                     471P    479
508,4,0,401,62,0,0,0,401,124,0,0,0,401,58,0,0,0,401,96,0,0;          473P    480
510,471,1,1,473;                                                     475P    481
314,73.33333492279053,73.33333492279053,73.33333492279053,10HMix     477P    482
edColor;                                                             477P    483
116,-45.,-100.,295.;                                                 479P    484
123,1.,0.,0.;                                                        481P    485
123,0.,1.,0.;                                                        483P    486
190,479,481,483;                                                     485P    487
508,12,0,401,63,1,0,0,401,62,1,0,0,401,72,1,0,0,401,16,0,0,0,        487P    488
401,71,1,0,0,401,70,1,0,0,401,69,1,0,0,401,68,1,0,0,401,67,1,0,      487P    489
0,401,66,1,0,0,401,65,1,0,0,401,64,1,0;                              487P    490
510,485,1,1,487;                                                     489P    491
314,73.33333492279053,73.33333492279053,73.33333492279053,10HMix     491P    492
edColor;                                                             491P    493
116,-50.0000000000009,100.,300.;                                     493P    494
123,0.00000000000023,0.00000000000006,-1.;                           495P    495
123,0.96592582628907,0.25881904510252,0.00000000000024;              497P    496
192,493,495,5.00000000000083,497;                                    499P    497
508,4,0,401,1,0,0,0,401,128,1,0,0,401,61,0,0,0,401,129,1,0;          501P    498
510,499,1,1,501;                                                     503P    499
314,73.33333492279053,73.33333492279053,73.33333492279053,10HMix     505P    500
edColor;                                                             505P    501
116,-77.2445416375559,132.57966230161321,445.;                       507P    502
123,0.00000000000002,-0.00000000000006,-1.;                          509P    503
123,-0.96592582628907,-0.25881904510252,-0.00000000000001;           511P    504
190,507,509,511;                                                     513P    505
508,9,0,401,15,1,0,0,401,5,0,0,0,401,14,1,0,0,401,126,0,0,0,401,     515P    506
13,1,0,0,401,17,1,0,0,401,16,1,0,0,401,130,0,0,0,401,129,0,0;        515P    507
510,513,1,1,515;                                                     517P    508
314,75.29411911964417,75.29411911964417,75.29411911964417,10HMix     519P    509
edColor;                                                             519P    510
116,-74.5764183706773,-141.03594347978341,450.;                      521P    511
123,0.,0.,1.;                                                        523P    512
123,1.,0.,0.;                                                        525P    513
190,521,523,525;                                                     527P    514
508,12,0,401,134,0,0,0,401,21,1,0,0,401,6,0,0,0,401,10,0,0,0,        529P    515
401,27,1,0,0,401,26,1,0,0,401,138,0,0,0,401,25,1,0,0,401,24,1,0,     529P    516
0,401,23,1,0,0,401,136,0,0,0,401,22,1,0;                             529P    517
510,527,1,1,529;                                                     531P    518
314,73.33333492279053,73.33333492279053,73.33333492279053,10HMix     533P    519
edColor;                                                             533P    520
116,-83.5057075463867,133.50570754638679,300.;                       535P    521
123,-0.70710678118655,-0.70710678118655,0.00000000000002;            537P    522
123,0.70710678118655,-0.70710678118655,0.00000000000006;             539P    523
190,535,537,539;                                                     541P    524
508,6,0,401,8,1,0,0,401,7,1,0,0,401,11,1,0,0,401,10,1,0,0,401,3,     543P    525
0,0,0,401,9,1,0;                                                     543P    526
510,541,1,1,543;                                                     545P    527
314,75.29411911964417,75.29411911964417,75.29411911964417,10HMix     547P    528
edColor;                                                             547P    529
116,-73.69211301450331,135.00000000000443,445.;                      549P    530
123,0.,1.,0.;                                                        551P    531
123,0.,0.,1.;                                                        553P    532
190,549,551,553;                                                     555P    533
508,6,0,401,4,1,0,0,401,3,1,0,0,401,6,1,0,0,401,171,0,0,0,401,       557P    534
173,0,0,0,401,5,1,0;                                                 557P    535
510,555,1,1,557;                                                     559P    536
314,73.33333492279053,73.33333492279053,73.33333492279053,10HMix     561P    537
edColor;                                                             561P    538
116,-77.2445416375559,132.57966230161321,445.;                       563P    539
123,0.00000000000002,-0.00000000000006,-1.;                          565P    540
123,-0.96592582628907,-0.25881904510252,-0.00000000000001;           567P    541
190,563,565,567;                                                     569P    542
508,3,0,401,12,1,0,0,401,9,0,0,0,401,4,0,0;                          571P    543
510,569,1,1,571;                                                     573P    544
314,75.29411911964417,75.29411911964417,75.29411911964417,10HMix     575P    545
edColor;                                                             575P    546
116,81.4644660940709,131.46446609407562,445.;                        577P    547
123,0.,0.,1.;                                                        579P    548
123,1.,0.,0.;                                                        581P    549
190,577,579,581;                                                     583P    550
508,3,0,401,174,1,0,0,401,173,1,0,0,401,172,1,0;                     585P    551
510,583,1,1,585;                                                     587P    552
314,75.29411911964417,75.29411911964417,75.29411911964417,10HMix     589P    553
edColor;                                                             589P    554
116,50.9473454436713,100.947345443671,300.;                          591P    555
123,0.70710678118655,-0.70710678118655,0.00000000000002;             593P    556
123,0.70710678118655,0.70710678118655,-0.00000000000006;             595P    557
190,591,593,595;                                                     597P    558
508,6,0,401,74,1,0,0,401,33,0,0,0,401,19,0,0,0,401,172,0,0,0,        599P    559
401,171,1,0,0,401,21,0,0;                                            599P    560
510,597,1,1,599;                                                     601P    561
314,73.33333492279053,73.33333492279053,73.33333492279053,10HMix     603P    562
edColor;                                                             603P    563
116,-201.,-300.,300.;                                                605P    564
123,0.,0.,1.;                                                        607P    565
123,1.,0.,0.;                                                        609P    566
190,605,607,609;                                                     611P    567
508,4,0,401,44,1,0,0,401,43,1,0,0,401,46,1,0,0,401,45,1,0;           613P    568
508,26,0,401,28,1,0,0,401,132,0,0,0,401,131,0,0,0,401,42,1,0,0,      615P    569
401,41,1,0,0,401,40,1,0,0,401,137,0,0,0,401,39,1,0,0,401,38,1,0,     615P    570
0,401,7,0,0,0,401,37,1,0,0,401,36,1,0,0,401,128,0,0,0,401,127,0,     615P    571
0,0,401,35,1,0,0,401,125,0,0,0,401,34,1,0,0,401,18,0,0,0,401,33,     615P    572
1,0,0,401,133,0,0,0,401,32,1,0,0,401,135,0,0,0,401,31,1,0,0,401,     615P    573
30,1,0,0,401,29,1,0,0,401,116,0,0;                                   615P    574
510,611,2,1,613,615;                                                 617P    575
314,73.33333492279053,73.33333492279053,73.33333492279053,10HMix     619P    576
edColor;                                                             619P    577
116,201.,-300.,300.;                                                 621P    578
123,1.,0.,0.;                                                        623P    579
123,0.,0.,-1.;                                                       625P    580
190,621,623,625;                                                     627P    581
508,4,0,401,108,0,0,0,401,46,0,0,0,401,103,0,0,0,401,110,1,0;        629P    582
510,627,1,1,629;                                                     631P    583
314,73.33333492279053,73.33333492279053,73.33333492279053,10HMix     633P    584
edColor;                                                             633P    585
116,-201.,-300.,300.;                                                635P    586
123,0.,-1.,0.;                                                       637P    587
123,0.,0.,-1.;                                                       639P    588
190,635,637,639;                                                     641P    589
508,4,0,401,103,1,0,0,401,43,0,0,0,401,105,1,0,0,401,104,1,0;        643P    590
510,641,1,1,643;                                                     645P    591
314,73.33333492279053,73.33333492279053,73.33333492279053,10HMix     647P    592
edColor;                                                             647P    593
116,-1000.,-1700.,-0.00000000000014;                                 649P    594
123,0.,0.,1.;                                                        651P    595
123,1.,0.,0.;                                                        653P    596
190,649,651,653;                                                     655P    597
508,4,0,401,140,1,0,0,401,139,1,0,0,401,142,1,0,0,401,141,1,0;       657P    598
508,4,0,401,109,0,0,0,401,110,0,0,0,401,104,0,0,0,401,107,0,0;       659P    599
510,655,2,1,657,659;                                                 661P    600
314,73.33333492279053,73.33333492279053,73.33333492279053,10HMix     663P    601
edColor;                                                             663P    602
116,-201.,300.,-0.00000000000012;                                    665P    603
123,0.,1.,0.;                                                        667P    604
123,0.,0.,1.;                                                        669P    605
190,665,667,669;                                                     671P    606
508,4,0,401,45,0,0,0,401,108,1,0,0,401,109,1,0,0,401,106,0,0;        673P    607
510,671,1,1,673;                                                     675P    608
314,73.33333492279053,73.33333492279053,73.33333492279053,10HMix     677P    609
edColor;                                                             677P    610
116,-201.,-300.,-0.00000000000012;                                   679P    611
123,-1.,0.,0.;                                                       681P    612
123,0.,0.,1.;                                                        683P    613
190,679,681,683;                                                     685P    614
508,4,0,401,44,0,0,0,401,106,1,0,0,401,107,1,0,0,401,105,0,0;        687P    615
510,685,1,1,687;                                                     689P    616
314,73.33333492279053,73.33333492279053,73.33333492279053,10HMix     691P    617
edColor;                                                             691P    618
116,-77.9289321881345,-135.,300.;                                    693P    619
123,0.70710678118655,-0.70710678118655,0.;                           695P    620
123,0.70710678118655,0.70710678118655,0.;                            697P    621
190,693,695,697;                                                     699P    622
508,4,0,401,42,0,0,0,401,101,1,0,0,401,102,1,0,0,401,99,0,0;         701P    623
510,699,1,1,701;                                                     703P    624
314,73.33333492279053,73.33333492279053,73.33333492279053,10HMix     705P    625
edColor;                                                             705P    626
116,68.7336336464785,-141.03594347978341,445.;                       707P    627
123,0.,0.,-1.;                                                       709P    628
123,-1.,0.,0.;                                                       711P    629
190,707,709,711;                                                     713P    630
508,9,0,401,68,0,0,0,401,112,0,0,0,401,52,0,0,0,401,115,1,0,0,       715P    631
401,94,0,0,0,401,82,0,0,0,401,102,0,0,0,401,113,1,0,0,401,114,1,     715P    632
0;                                                                   715P    633
510,713,1,1,715;                                                     717P    634
314,73.33333492279053,73.33333492279053,73.33333492279053,10HMix     719P    635
edColor;                                                             719P    636
116,81.4644660940674,131.46446609406701,300.;                        721P    637
123,0.70710678118655,0.70710678118654,-0.00000000000006;             723P    638
123,-0.70710678118654,0.70710678118655,-0.00000000000002;            725P    639
190,721,723,725;                                                     727P    640
508,4,0,401,20,1,0,0,401,174,0,0,0,401,19,1,0,0,401,18,1,0;          729P    641
510,727,1,1,729;                                                     731P    642
314,73.33333492279053,73.33333492279053,73.33333492279053,10HMix     733P    643
edColor;                                                             733P    644
116,-45.,-2.5,300.;                                                  735P    645
123,0.,-1.,0.;                                                       737P    646
123,1.,0.,0.;                                                        739P    647
190,735,737,739;                                                     741P    648
508,4,0,401,69,0,0,0,401,111,0,0,0,401,51,0,0,0,401,112,1,0;         743P    649
510,741,1,1,743;                                                     745P    650
314,73.33333492279053,73.33333492279053,73.33333492279053,10HMix     747P    651
edColor;                                                             747P    652
116,50.,-100.,300.;                                                  749P    653
123,-0.00000000000023,-0.00000000000006,-1.;                         751P    654
123,0.96592582628907,0.25881904510252,-0.00000000000024;             753P    655
192,749,751,5.,753;                                                  755P    656
508,5,0,401,116,1,0,0,401,93,0,0,0,401,115,0,0,0,401,53,0,0,0,       757P    657
401,91,0,0;                                                          757P    658
510,755,1,1,757;                                                     759P    659
314,73.33333492279053,73.33333492279053,73.33333492279053,10HMix     761P    660
edColor;                                                             761P    661
116,45.,-2.5,300.;                                                   763P    662
123,0.,0.,-1.;                                                       765P    663
123,-1.,0.,0.;                                                       767P    664
190,763,765,767;                                                     769P    665
508,4,0,401,50,0,0,0,401,111,1,0,0,401,70,0,0,0,401,73,0,0;          771P    666
510,769,1,1,771;                                                     773P    667
314,73.33333492279053,73.33333492279053,73.33333492279053,10HMix     775P    668
edColor;                                                             775P    669
116,-45.,-100.,345.;                                                 777P    670
123,0.,0.,1.;                                                        779P    671
123,1.,0.,0.;                                                        781P    672
190,777,779,781;                                                     783P    673
508,4,0,401,54,0,0,0,401,117,1,0,0,401,66,0,0,0,401,90,0,0;          785P    674
510,783,1,1,785;                                                     787P    675
314,73.33333492279053,73.33333492279053,73.33333492279053,10HMix     789P    676
edColor;                                                             789P    677
116,45.,100.,295.;                                                   791P    678
123,-1.,0.,0.;                                                       793P    679
123,0.,-1.,0.;                                                       795P    680
190,791,793,795;                                                     797P    681
508,12,0,401,50,1,0,0,401,49,1,0,0,401,13,0,0,0,401,59,1,0,0,        799P    682
401,58,1,0,0,401,57,1,0,0,401,56,1,0,0,401,55,1,0,0,401,54,1,0,      799P    683
0,401,53,1,0,0,401,52,1,0,0,401,51,1,0;                              799P    684
510,797,1,1,799;                                                     801P    685
314,73.33333492279053,73.33333492279053,73.33333492279053,10HMix     803P    686
edColor;                                                             803P    687
116,46.46446609406731,-103.53553390593279,300.;                      805P    688
123,-0.70710678118655,-0.70710678118655,-0.00000000000002;           807P    689
123,0.70710678118655,-0.70710678118655,-0.00000000000006;            809P    690
190,805,807,809;                                                     811P    691
508,4,0,401,29,0,0,0,401,92,1,0,0,401,94,1,0,0,401,93,1,0;           813P    692
510,811,1,1,813;                                                     815P    693
314,73.33333492279053,73.33333492279053,73.33333492279053,10HMix     817P    694
edColor;                                                             817P    695
116,77.9289321881347,-135.,300.;                                     819P    696
123,0.70710678118655,-0.70710678118654,-0.00000000000006;            821P    697
123,0.70710678118654,0.70710678118655,0.00000000000002;              823P    698
190,819,821,823;                                                     825P    699
508,4,0,401,92,0,0,0,401,30,0,0,0,401,78,0,0,0,401,95,1,0;           827P    700
510,825,1,1,827;                                                     829P    701
314,73.33333492279053,73.33333492279053,73.33333492279053,10HMix     831P    702
edColor;                                                             831P    703
116,55.0000000000008,-97.9289321881342,300.;                         833P    704
123,0.,-0.00000000000003,1.;                                         835P    705
123,0.,1.,0.00000000000003;                                          837P    706
192,833,835,5.00000000000084,837;                                    839P    707
508,4,0,401,77,0,0,0,401,135,1,0,0,401,76,0,0,0,401,136,1,0;         841P    708
510,839,1,1,841;                                                     843P    709
314,73.33333492279053,73.33333492279053,73.33333492279053,10HMix     845P    710
edColor;                                                             845P    711
116,50.,-98.6602540378443,300.;                                      847P    712
123,1.,0.,0.;                                                        849P    713
123,0.,1.,0.;                                                        851P    714
190,847,849,851;                                                     853P    715
508,4,0,401,32,0,0,0,401,75,1,0,0,401,22,0,0,0,401,76,1,0;           855P    716
510,853,1,1,855;                                                     857P    717
314,73.33333492279053,73.33333492279053,73.33333492279053,10HMix     859P    718
edColor;                                                             859P    719
116,54.48287736084021,97.4118095489745,300.;                         861P    720
123,-0.00000000000002,-0.00000000000006,-1.;                         863P    721
123,0.96592582628907,-0.25881904510252,-0.00000000000001;            865P    722
192,861,863,5.,865;                                                  867P    723
508,4,0,401,75,0,0,0,401,133,1,0,0,401,74,0,0,0,401,134,1,0;         869P    724
510,867,1,1,869;                                                     871P    725
314,73.33333492279053,73.33333492279053,73.33333492279053,10HMix     873P    726
edColor;                                                             873P    727
116,77.9289321881345,135.,300.;                                      875P    728
123,-0.70710678118655,0.70710678118655,-0.00000000000002;            877P    729
123,-0.70710678118655,-0.70710678118655,0.00000000000006;            879P    730
190,875,877,879;                                                     881P    731
508,4,0,401,20,0,0,0,401,34,0,0,0,401,60,1,0,0,401,14,0,0;           883P    732
510,881,1,1,883;                                                     885P    733
314,73.33333492279053,73.33333492279053,73.33333492279053,10HMix     887P    734
edColor;                                                             887P    735
116,49.9999999999991,100.,300.;                                      889P    736
123,-0.00000000000023,0.00000000000006,-1.;                          891P    737
123,0.96592582628907,-0.25881904510252,-0.00000000000024;            893P    738
192,889,891,4.99999999999914,893;                                    895P    739
508,5,0,401,98,0,0,0,401,59,0,0,0,401,126,1,0,0,401,60,0,0,0,        897P    740
401,125,1,0;                                                         897P    741
510,895,1,1,897;                                                     899P    742
314,73.33333492279053,73.33333492279053,73.33333492279053,10HMix     901P    743
edColor;                                                             901P    744
116,-45.,95.,295.;                                                   903P    745
123,0.,-1.,0.;                                                       905P    746
123,1.,0.,0.;                                                        907P    747
190,903,905,907;                                                     909P    748
508,4,0,401,63,0,0,0,401,119,0,0,0,401,57,0,0,0,401,124,1,0;         911P    749
510,909,1,1,911;                                                     913P    750
314,73.33333492279053,73.33333492279053,73.33333492279053,10HMix     915P    751
edColor;                                                             915P    752
116,196.,-295.,295.;                                                 917P    753
123,0.,0.,-1.;                                                       919P    754
123,-1.,0.,0.;                                                       921P    755
190,917,919,921;                                                     923P    756
508,4,0,401,121,1,0,0,401,120,1,0,0,401,123,1,0,0,401,122,1,0;       925P    757
508,4,0,401,64,0,0,0,401,118,0,0,0,401,56,0,0,0,401,119,1,0;         927P    758
510,923,2,1,925,927;                                                 929P    759
314,73.33333492279053,73.33333492279053,73.33333492279053,10HMix     931P    760
edColor;                                                             931P    761
116,45.,-95.,295.;                                                   933P    762
123,0.,1.,0.;                                                        935P    763
123,-1.,0.,0.;                                                       937P    764
190,933,935,937;                                                     939P    765
508,4,0,401,55,0,0,0,401,118,1,0,0,401,65,0,0,0,401,117,0,0;         941P    766
510,939,1,1,941;                                                     943P    767
314,73.33333492279053,73.33333492279053,73.33333492279053,10HMix     945P    768
edColor;                                                             945P    769
116,-45.,-100.,300.;                                                 947P    770
123,0.,-1.,0.;                                                       949P    771
123,1.,0.,0.;                                                        951P    772
190,947,949,951;                                                     953P    773
508,4,0,401,90,1,0,0,401,89,1,0,0,401,28,0,0,0,401,91,1,0;           955P    774
510,953,1,1,955;                                                     957P    775
314,73.33333492279053,73.33333492279053,73.33333492279053,10HMix     959P    776
edColor;                                                             959P    777
116,-50.,-100.,300.;                                                 961P    778
123,0.,0.,-1.;                                                       963P    779
123,0.96592582628907,-0.25881904510252,0.;                           965P    780
192,961,963,5.00000000000019,965;                                    967P    781
508,5,0,401,2,0,0,0,401,132,1,0,0,401,89,0,0,0,401,67,0,0,0,401,     969P    782
114,0,0;                                                             969P    783
510,967,1,1,969;                                                     971P    784
314,73.33333492279053,73.33333492279053,73.33333492279053,10HMix     973P    785
edColor;                                                             973P    786
116,-81.4644660940674,-131.46446609406721,300.;                      975P    787
123,-0.70710678118655,-0.70710678118654,0.;                          977P    788
123,0.70710678118654,-0.70710678118655,0.;                           979P    789
190,975,977,979;                                                     981P    790
508,4,0,401,41,0,0,0,401,99,1,0,0,401,100,1,0,0,401,86,0,0;          983P    791
510,981,1,1,983;                                                     985P    792
314,73.33333492279053,73.33333492279053,73.33333492279053,10HMix     987P    793
edColor;                                                             987P    794
116,-50.94734544076501,-100.94734544076501,300.;                     989P    795
123,-0.70710678118655,0.70710678118655,0.;                           991P    796
123,-0.70710678118655,-0.70710678118655,0.;                          993P    797
190,989,991,993;                                                     995P    798
508,6,0,401,85,1,0,0,401,84,0,0,0,401,25,0,0,0,401,87,1,0,0,401,     997P    799
40,0,0,0,401,86,1,0;                                                 997P    800
510,995,1,1,997;                                                     999P    801
314,73.33333492279053,73.33333492279053,73.33333492279053,10HMix    1001P    802
edColor;                                                            1001P    803
116,-55.,-97.92893218813451,300.;                                   1003P    804
123,0.,0.,1.;                                                       1005P    805
123,-1.,0.,0.;                                                      1007P    806
192,1003,1005,5.00000000000011,1007;                                1009P    807
508,4,0,401,88,0,0,0,401,137,1,0,0,401,87,0,0,0,401,138,1,0;        1011P    808
510,1009,1,1,1011;                                                  1013P    809
314,73.33333492279053,73.33333492279053,73.33333492279053,10HMix    1015P    810
edColor;                                                            1015P    811
116,-50.,98.6602540378444,300.;                                     1017P    812
123,-1.,0.,0.;                                                      1019P    813
123,0.,-1.,0.;                                                      1021P    814
190,1017,1019,1021;                                                 1023P    815
508,4,0,401,48,0,0,0,401,39,0,0,0,401,88,1,0,0,401,26,0,0;          1025P    816
510,1023,1,1,1025;                                                  1027P    817
314,73.33333492279053,73.33333492279053,73.33333492279053,10HMix    1029P    818
edColor;                                                            1029P    819
116,-54.48287736084111,97.4118095489748,300.;                       1031P    820
123,0.00000000000023,0.00000000000006,-1.;                          1033P    821
123,0.96592582628907,0.25881904510252,0.00000000000024;             1035P    822
192,1031,1033,5.00000000000071,1035;                                1037P    823
508,4,0,401,11,0,0,0,401,38,0,0,0,401,48,1,0,0,401,27,0,0;          1039P    824
510,1037,1,1,1039;                                                  1041P    825
314,73.33333492279053,73.33333492279053,73.33333492279053,10HMix    1043P    826
edColor;                                                            1043P    827
116,-77.92893218813481,135.,300.;                                   1045P    828
123,-0.70710678118655,0.70710678118654,-0.00000000000006;           1047P    829
123,-0.70710678118654,-0.70710678118655,0.00000000000002;           1049P    830
190,1045,1047,1049;                                                 1051P    831
508,4,0,401,37,0,0,0,401,8,0,0,0,401,12,0,0,0,401,47,1,0;           1053P    832
510,1051,1,1,1053;                                                  1055P    833
314,73.33333492279053,73.33333492279053,73.33333492279053,10HMix    1057P    834
edColor;                                                            1057P    835
116,-46.46446609406731,103.53553390593301,300.;                     1059P    836
123,0.70710678118655,0.70710678118655,-0.00000000000002;            1061P    837
123,-0.70710678118655,0.70710678118655,-0.00000000000006;           1063P    838
190,1059,1061,1063;                                                 1065P    839
508,4,0,401,61,1,0,0,401,36,0,0,0,401,47,0,0,0,401,15,0,0;          1067P    840
510,1065,1,1,1067;                                                  1069P    841
314,73.33333492279053,73.33333492279053,73.33333492279053,10HMix    1071P    842
edColor;                                                            1071P    843
116,-196.,-295.,5.;                                                 1073P    844
123,0.,1.,0.;                                                       1075P    845
123,0.,0.,1.;                                                       1077P    846
190,1073,1075,1077;                                                 1079P    847
508,4,0,401,144,1,0,0,401,143,1,0,0,401,145,1,0,0,401,120,0,0;      1081P    848
510,1079,1,1,1081;                                                  1083P    849
314,73.33333492279053,73.33333492279053,73.33333492279053,10HMix    1085P    850
edColor;                                                            1085P    851
116,196.,-295.,5.;                                                  1087P    852
123,-1.,0.,0.;                                                      1089P    853
123,0.,0.,1.;                                                       1091P    854
190,1087,1089,1091;                                                 1093P    855
508,4,0,401,147,1,0,0,401,146,1,0,0,401,144,0,0,0,401,121,0,0;      1095P    856
510,1093,1,1,1095;                                                  1097P    857
314,73.33333492279053,73.33333492279053,73.33333492279053,10HMix    1099P    858
edColor;                                                            1099P    859
116,-196.,295.,295.;                                                1101P    860
123,0.,-1.,0.;                                                      1103P    861
123,0.,0.,-1.;                                                      1105P    862
190,1101,1103,1105;                                                 1107P    863
508,4,0,401,149,1,0,0,401,148,1,0,0,401,147,0,0,0,401,122,0,0;      1109P    864
510,1107,1,1,1109;                                                  1111P    865
314,73.33333492279053,73.33333492279053,73.33333492279053,10HMix    1113P    866
edColor;                                                            1113P    867
116,-196.,-295.,295.;                                               1115P    868
123,1.,0.,0.;                                                       1117P    869
123,0.,0.,-1.;                                                      1119P    870
190,1115,1117,1119;                                                 1121P    871
508,4,0,401,145,0,0,0,401,150,1,0,0,401,149,0,0,0,401,123,0,0;      1123P    872
510,1121,1,1,1123;                                                  1125P    873
314,73.33333492279053,73.33333492279053,73.33333492279053,10HMix    1127P    874
edColor;                                                            1127P    875
116,1701.,-1700.,-0.00000000000013;                                 1129P    876
123,-1.,0.,0.;                                                      1131P    877
123,0.,0.,1.;                                                       1133P    878
190,1129,1131,1133;                                                 1135P    879
508,4,0,401,152,1,0,0,401,151,1,0,0,401,153,1,0,0,401,139,0,0;      1137P    880
510,1135,1,1,1137;                                                  1139P    881
314,73.33333492279053,73.33333492279053,73.33333492279053,10HMix    1141P    882
edColor;                                                            1141P    883
116,-1004.9999999999999,-1800.,1258.4907918643939;                  1143P    884
123,0.,-1.,0.;                                                      1145P    885
123,0.,0.,-1.;                                                      1147P    886
190,1143,1145,1147;                                                 1149P    887
508,4,0,401,157,1,0,0,401,156,1,0,0,401,159,1,0,0,401,158,1,0;      1151P    888
508,4,0,401,152,0,0,0,401,140,0,0,0,401,155,1,0,0,401,154,1,0;      1153P    889
510,1149,2,1,1151,1153;                                             1155P    890
314,73.33333492279053,73.33333492279053,73.33333492279053,10HMix    1157P    891
edColor;                                                            1157P    892
116,-1701.,-1700.,1250.0015837287899;                               1159P    893
123,1.,0.,0.;                                                       1161P    894
123,0.,0.,-1.;                                                      1163P    895
190,1159,1161,1163;                                                 1165P    896
508,4,0,401,155,0,0,0,401,141,0,0,0,401,161,1,0,0,401,160,1,0;      1167P    897
510,1165,1,1,1167;                                                  1169P    898
314,73.33333492279053,73.33333492279053,73.33333492279053,10HMix    1171P    899
edColor;                                                            1171P    900
116,-1004.9999999999999,4800.,-8.48920813560494;                    1173P    901
123,0.,1.,0.;                                                       1175P    902
123,0.,0.,1.;                                                       1177P    903
190,1173,1175,1177;                                                 1179P    904
508,4,0,401,164,1,0,0,401,163,1,0,0,401,166,1,0,0,401,165,1,0;      1181P    905
508,4,0,401,153,0,0,0,401,162,1,0,0,401,161,0,0,0,401,142,0,0;      1183P    906
510,1179,2,1,1181,1183;                                             1185P    907
314,73.33333492279053,73.33333492279053,73.33333492279053,10HMix    1187P    908
edColor;                                                            1187P    909
116,-196.,-295.,5.;                                                 1189P    910
123,0.,0.,1.;                                                       1191P    911
123,1.,0.,0.;                                                       1193P    912
190,1189,1191,1193;                                                 1195P    913
508,4,0,401,146,0,0,0,401,148,0,0,0,401,150,0,0,0,401,143,0,0;      1197P    914
510,1195,1,1,1197;                                                  1199P    915
314,73.33333492279053,73.33333492279053,73.33333492279053,10HMix    1201P    916
edColor;                                                            1201P    917
116,1000.,-1700.,3300.0015837287901;                                1203P    918
123,0.,0.,-1.;                                                      1205P    919
123,-1.,0.,0.;                                                      1207P    920
190,1203,1205,1207;                                                 1209P    921
508,4,0,401,154,0,0,0,401,160,0,0,0,401,162,0,0,0,401,151,0,0;      1211P    922
510,1209,1,1,1211;                                                  1213P    923
314,73.33333492279053,73.33333492279053,73.33333492279053,10HMix    1215P    924
edColor;                                                            1215P    925
116,1004.9999999999999,-1700.,-8.489208135605;                      1217P    926
123,-0.,0.,-1.;                                                     1219P    927
123,-1.,0.,0.;                                                      1221P    928
190,1217,1219,1221;                                                 1223P    929
508,4,0,401,156,0,0,0,401,167,1,0,0,401,165,0,0,0,401,168,1,0;      1225P    930
510,1223,1,1,1225;                                                  1227P    931
314,73.33333492279053,73.33333492279053,73.33333492279053,10HMix    1229P    932
edColor;                                                            1229P    933
116,-1706.,-1700.,-8.48920813560473;                                1231P    934
123,-1.,0.,0.;                                                      1233P    935
123,0.,0.,1.;                                                       1235P    936
190,1231,1233,1235;                                                 1237P    937
508,4,0,401,157,0,0,0,401,169,1,0,0,401,164,0,0,0,401,167,0,0;      1239P    938
510,1237,1,1,1239;                                                  1241P    939
314,73.33333492279053,73.33333492279053,73.33333492279053,10HMix    1243P    940
edColor;                                                            1243P    941
116,-1004.9999999999999,-1700.,3308.4907918643949;                  1245P    942
123,0.,0.,1.;                                                       1247P    943
123,1.,0.,0.;                                                       1249P    944
190,1245,1247,1249;                                                 1251P    945
508,4,0,401,158,0,0,0,401,170,1,0,0,401,163,0,0,0,401,169,0,0;      1253P    946
510,1251,1,1,1253;                                                  1255P    947
314,73.33333492279053,73.33333492279053,73.33333492279053,10HMix    1257P    948
edColor;                                                            1257P    949
116,1706.,-1700.,1258.4907918643939;                                1259P    950
123,1.,0.,0.;                                                       1261P    951
123,0.,0.,-1.;                                                      1263P    952
190,1259,1261,1263;                                                 1265P    953
508,4,0,401,159,0,0,0,401,168,0,0,0,401,166,0,0,0,401,170,0,0;      1267P    954
510,1265,1,1,1267;                                                  1269P    955
314,73.33333492279053,73.33333492279053,73.33333492279053,10HMix    1271P    956
edColor;                                                            1271P    957
116,45.,2.5,300.;                                                   1273P    958
123,0.,1.,0.;                                                       1275P    959
123,-1.,0.,0.;                                                      1277P    960
190,1273,1275,1277;                                                 1279P    961
508,4,0,401,49,0,0,0,401,73,1,0,0,401,71,0,0,0,401,17,0,0;          1281P    962
510,1279,1,1,1281;                                                  1283P    963
314,73.33333492279053,73.33333492279053,73.33333492279053,10HMix    1285P    964
edColor;                                                            1285P    965
116,-50.,-100.,300.;                                                1287P    966
123,0.,0.,-1.;                                                      1289P    967
123,0.96592582628907,-0.25881904510252,0.;                          1291P    968
192,1287,1289,5.00000000000019,1291;                                1293P    969
508,4,0,401,131,1,0,0,401,2,1,0,0,401,113,0,0,0,401,101,0,0;        1295P    970
510,1293,1,1,1295;                                                  1297P    971
314,73.33333492279053,73.33333492279053,73.33333492279053,10HMix    1299P    972
edColor;                                                            1299P    973
116,-50.0000000000009,100.,300.;                                    1301P    974
123,0.00000000000023,0.00000000000006,-1.;                          1303P    975
123,0.96592582628907,0.25881904510252,0.00000000000024;             1305P    976
192,1301,1303,5.00000000000083,1305;                                1307P    977
508,5,0,401,127,1,0,0,401,1,1,0,0,401,130,1,0,0,401,72,0,0,0,       1309P    978
401,97,0,0;                                                         1309P    979
510,1307,1,1,1309;                                                  1311P    980
514,65,405,1,419,1,433,1,447,1,461,1,475,1,489,1,503,1,517,1,       1313P    981
531,1,545,1,559,1,573,1,587,0,601,1,617,1,631,1,645,1,661,1,675,    1313P    982
1,689,1,703,1,717,1,731,1,745,1,759,1,773,1,787,1,801,1,815,1,      1313P    983
829,1,843,0,857,1,871,0,885,1,899,1,913,1,929,1,943,1,957,1,971,    1313P    984
1,985,1,999,1,1013,0,1027,1,1041,0,1055,1,1069,1,1083,1,1097,1,     1313P    985
1111,1,1125,1,1139,1,1155,1,1169,1,1185,1,1199,1,1213,1,1227,1,     1313P    986
1241,1,1255,1,1269,1,1283,1,1297,1,1311,1;                          1313P    987
186,1313,1,0;                                                       1315P    988
S      1G      3D   1316P    988                                        T      1
