# Supplementary material for: Wind tunnel and numerical data on the ventilation performance of windcatcher with wing wall
Source: Data Brief. 2016 Sep 19;9:448–52. doi: 10.1016/j.dib.2016.09.007 (PMC5040639; doi:10.1016/j.dib.2016.09.007)
Supplement: Supplementary file 10 — Supplementary 2 (.igs files x 4):Windcatcher and domain geometry– The data files are CAD models of the windcatcher, test room domain and outdoor domain geometry. The models are available in (.IGS) format and can be imported to most CFD tools or platforms such as ANSYS. There are four windcatcher configurations: standard two-sided wind catcher, wind catcher with 30° wing wall, wind catcher with 45° wing wall and wind catcher with 60° wing wall. [file mmc10.zip › mmc10.igs]

C                                                                       S      1
1H,,1H;,10HSolid Edge,11Hwing 60.igs,13H By UGS Corp.,22HXPlus GENERIC/IG      1
GES 3.0,32,38, 6,308,15,7HUnknown,1.000,2,2HMM,1,1.000,15H20160509.01293G      2
2,1.0e-005,0.00,6HAuthor,5HTitle,11,0,15H20160509.012932;               G      3
     314       1       0       1       0       0       0       000010001D      1
     314       1       0       2       0       0       0               0D      2
     116       3       0       1       0       0       0       000010001D      3
     116       1       0       1       0       0       0               0D      4
     123       4       0       1       0       0       0       000010201D      5
     123       1       0       1       0       0       0               0D      6
     123       5       0       1       0       0       0       000010201D      7
     123       1       0       1       0       0       0               0D      8
     190       6       0       1       0       0       0       000010001D      9
     190       1       0       1       1       0       0               0D     10
     110       7       0       1       0       0       0       000010001D     11
     110       1       0       2       0       0       0               0D     12
     502       9       0       1       0       0       0       000010001D     13
     502       1       0      63       1       0       0               0D     14
     110      72       0       1       0       0       0       000010001D     15
     110       1       0       2       0       0       0               0D     16
     110      74       0       1       0       0       0       000010001D     17
     110       1       0       2       0       0       0               0D     18
     110      76       0       1       0       0       0       000010001D     19
     110       1       0       2       0       0       0               0D     20
     110      78       0       1       0       0       0       000010001D     21
     110       1       0       2       0       0       0               0D     22
     110      80       0       1       0       0       0       000010001D     23
     110       1       0       2       0       0       0               0D     24
     110      82       0       1       0       0       0       000010001D     25
     110       1       0       2       0       0       0               0D     26
     110      84       0       1       0       0       0       000010001D     27
     110       1       0       2       0       0       0               0D     28
     110      86       0       1       0       0       0       000010001D     29
     110       1       0       2       0       0       0               0D     30
     110      88       0       1       0       0       0       000010001D     31
     110       1       0       2       0       0       0               0D     32
     110      90       0       1       0       0       0       000010001D     33
     110       1       0       2       0       0       0               0D     34
     110      92       0       1       0       0       0       000010001D     35
     110       1       0       2       0       0       0               0D     36
     110      94       0       1       0       0       0       000010001D     37
     110       1       0       2       0       0       0               0D     38
     110      96       0       1       0       0       0       000010001D     39
     110       1       0       1       0       0       0               0D     40
     110      97       0       1       0       0       0       000010001D     41
     110       1       0       2       0       0       0               0D     42
     110      99       0       1       0       0       0       000010001D     43
     110       1       0       2       0       0       0               0D     44
     110     101       0       1       0       0       0       000010001D     45
     110       1       0       1       0       0       0               0D     46
     110     102       0       1       0       0       0       000010001D     47
     110       1       0       1       0       0       0               0D     48
     110     103       0       1       0       0       0       000010001D     49
     110       1       0       2       0       0       0               0D     50
     110     105       0       1       0       0       0       000010001D     51
     110       1       0       2       0       0       0               0D     52
     110     107       0       1       0       0       0       000010001D     53
     110       1       0       2       0       0       0               0D     54
     110     109       0       1       0       0       0       000010001D     55
     110       1       0       2       0       0       0               0D     56
     110     111       0       1       0       0       0       000010001D     57
     110       1       0       1       0       0       0               0D     58
     110     112       0       1       0       0       0       000010001D     59
     110       1       0       2       0       0       0               0D     60
     110     114       0       1       0       0       0       000010001D     61
     110       1       0       2       0       0       0               0D     62
     110     116       0       1       0       0       0       000010001D     63
     110       1       0       2       0       0       0               0D     64
     110     118       0       1       0       0       0       000010001D     65
     110       1       0       1       0       0       0               0D     66
     124     119       0       1       0       0       0       000010001D     67
     124       1       0       3       0       0       0               0D     68
     100     122       0       1       0       0      67       000010001D     69
     100       1       0       2       0       0       0               0D     70
     110     124       0       1       0       0       0       000010001D     71
     110       1       0       1       0       0       0               0D     72
     110     125       0       1       0       0       0       000010001D     73
     110       1       0       2       0       0       0               0D     74
     110     127       0       1       0       0       0       000010001D     75
     110       1       0       2       0       0       0               0D     76
     110     129       0       1       0       0       0       000010001D     77
     110       1       0       2       0       0       0               0D     78
     110     131       0       1       0       0       0       000010001D     79
     110       1       0       1       0       0       0               0D     80
     110     132       0       1       0       0       0       000010001D     81
     110       1       0       2       0       0       0               0D     82
     110     134       0       1       0       0       0       000010001D     83
     110       1       0       2       0       0       0               0D     84
     110     136       0       1       0       0       0       000010001D     85
     110       1       0       1       0       0       0               0D     86
     110     137       0       1       0       0       0       000010001D     87
     110       1       0       2       0       0       0               0D     88
     110     139       0       1       0       0       0       000010001D     89
     110       1       0       2       0       0       0               0D     90
     124     141       0       1       0       0       0       000010001D     91
     124       1       0       3       0       0       0               0D     92
     100     144       0       1       0       0      91       000010001D     93
     100       1       0       2       0       0       0               0D     94
     110     146       0       1       0       0       0       000010001D     95
     110       1       0       1       0       0       0               0D     96
     110     147       0       1       0       0       0       000010001D     97
     110       1       0       2       0       0       0               0D     98
     110     149       0       1       0       0       0       000010001D     99
     110       1       0       2       0       0       0               0D    100
     110     151       0       1       0       0       0       000010001D    101
     110       1       0       2       0       0       0               0D    102
     110     153       0       1       0       0       0       000010001D    103
     110       1       0       1       0       0       0               0D    104
     110     154       0       1       0       0       0       000010001D    105
     110       1       0       1       0       0       0               0D    106
     110     155       0       1       0       0       0       000010001D    107
     110       1       0       1       0       0       0               0D    108
     110     156       0       1       0       0       0       000010001D    109
     110       1       0       1       0       0       0               0D    110
     110     157       0       1       0       0       0       000010001D    111
     110       1       0       2       0       0       0               0D    112
     110     159       0       1       0       0       0       000010001D    113
     110       1       0       2       0       0       0               0D    114
     110     161       0       1       0       0       0       000010001D    115
     110       1       0       1       0       0       0               0D    116
     110     162       0       1       0       0       0       000010001D    117
     110       1       0       1       0       0       0               0D    118
     110     163       0       1       0       0       0       000010001D    119
     110       1       0       1       0       0       0               0D    120
     110     164       0       1       0       0       0       000010001D    121
     110       1       0       1       0       0       0               0D    122
     110     165       0       1       0       0       0       000010001D    123
     110       1       0       2       0       0       0               0D    124
     110     167       0       1       0       0       0       000010001D    125
     110       1       0       1       0       0       0               0D    126
     110     168       0       1       0       0       0       000010001D    127
     110       1       0       1       0       0       0               0D    128
     110     169       0       1       0       0       0       000010001D    129
     110       1       0       1       0       0       0               0D    130
     110     170       0       1       0       0       0       000010001D    131
     110       1       0       1       0       0       0               0D    132
     110     171       0       1       0       0       0       000010001D    133
     110       1       0       1       0       0       0               0D    134
     110     172       0       1       0       0       0       000010001D    135
     110       1       0       1       0       0       0               0D    136
     110     173       0       1       0       0       0       000010001D    137
     110       1       0       1       0       0       0               0D    138
     110     174       0       1       0       0       0       000010001D    139
     110       1       0       2       0       0       0               0D    140
     110     176       0       1       0       0       0       000010001D    141
     110       1       0       1       0       0       0               0D    142
     110     177       0       1       0       0       0       000010001D    143
     110       1       0       1       0       0       0               0D    144
     110     178       0       1       0       0       0       000010001D    145
     110       1       0       1       0       0       0               0D    146
     110     179       0       1       0       0       0       000010001D    147
     110       1       0       1       0       0       0               0D    148
     110     180       0       1       0       0       0       000010001D    149
     110       1       0       1       0       0       0               0D    150
     110     181       0       1       0       0       0       000010001D    151
     110       1       0       1       0       0       0               0D    152
     110     182       0       1       0       0       0       000010001D    153
     110       1       0       1       0       0       0               0D    154
     110     183       0       1       0       0       0       000010001D    155
     110       1       0       1       0       0       0               0D    156
     110     184       0       1       0       0       0       000010001D    157
     110       1       0       1       0       0       0               0D    158
     110     185       0       1       0       0       0       000010001D    159
     110       1       0       1       0       0       0               0D    160
     110     186       0       1       0       0       0       000010001D    161
     110       1       0       2       0       0       0               0D    162
     110     188       0       1       0       0       0       000010001D    163
     110       1       0       1       0       0       0               0D    164
     110     189       0       1       0       0       0       000010001D    165
     110       1       0       2       0       0       0               0D    166
     110     191       0       1       0       0       0       000010001D    167
     110       1       0       2       0       0       0               0D    168
     110     193       0       1       0       0       0       000010001D    169
     110       1       0       1       0       0       0               0D    170
     110     194       0       1       0       0       0       000010001D    171
     110       1       0       2       0       0       0               0D    172
     110     196       0       1       0       0       0       000010001D    173
     110       1       0       2       0       0       0               0D    174
     110     198       0       1       0       0       0       000010001D    175
     110       1       0       2       0       0       0               0D    176
     110     200       0       1       0       0       0       000010001D    177
     110       1       0       2       0       0       0               0D    178
     110     202       0       1       0       0       0       000010001D    179
     110       1       0       2       0       0       0               0D    180
     110     204       0       1       0       0       0       000010001D    181
     110       1       0       2       0       0       0               0D    182
     110     206       0       1       0       0       0       000010001D    183
     110       1       0       2       0       0       0               0D    184
     110     208       0       1       0       0       0       000010001D    185
     110       1       0       2       0       0       0               0D    186
     110     210       0       1       0       0       0       000010001D    187
     110       1       0       2       0       0       0               0D    188
     110     212       0       1       0       0       0       000010001D    189
     110       1       0       2       0       0       0               0D    190
     110     214       0       1       0       0       0       000010001D    191
     110       1       0       1       0       0       0               0D    192
     110     215       0       1       0       0       0       000010001D    193
     110       1       0       1       0       0       0               0D    194
     110     216       0       1       0       0       0       000010001D    195
     110       1       0       1       0       0       0               0D    196
     110     217       0       1       0       0       0       000010001D    197
     110       1       0       1       0       0       0               0D    198
     110     218       0       1       0       0       0       000010001D    199
     110       1       0       1       0       0       0               0D    200
     110     219       0       1       0       0       0       000010001D    201
     110       1       0       2       0       0       0               0D    202
     110     221       0       1       0       0       0       000010001D    203
     110       1       0       2       0       0       0               0D    204
     110     223       0       1       0       0       0       000010001D    205
     110       1       0       2       0       0       0               0D    206
     110     225       0       1       0       0       0       000010001D    207
     110       1       0       2       0       0       0               0D    208
     110     227       0       1       0       0       0       000010001D    209
     110       1       0       1       0       0       0               0D    210
     110     228       0       1       0       0       0       000010001D    211
     110       1       0       1       0       0       0               0D    212
     110     229       0       1       0       0       0       000010001D    213
     110       1       0       1       0       0       0               0D    214
     110     230       0       1       0       0       0       000010001D    215
     110       1       0       2       0       0       0               0D    216
     110     232       0       1       0       0       0       000010001D    217
     110       1       0       2       0       0       0               0D    218
     110     234       0       1       0       0       0       000010001D    219
     110       1       0       1       0       0       0               0D    220
     110     235       0       1       0       0       0       000010001D    221
     110       1       0       2       0       0       0               0D    222
     110     237       0       1       0       0       0       000010001D    223
     110       1       0       1       0       0       0               0D    224
     110     238       0       1       0       0       0       000010001D    225
     110       1       0       1       0       0       0               0D    226
     110     239       0       1       0       0       0       000010001D    227
     110       1       0       1       0       0       0               0D    228
     110     240       0       1       0       0       0       000010001D    229
     110       1       0       1       0       0       0               0D    230
     110     241       0       1       0       0       0       000010001D    231
     110       1       0       1       0       0       0               0D    232
     110     242       0       1       0       0       0       000010001D    233
     110       1       0       1       0       0       0               0D    234
     110     243       0       1       0       0       0       000010001D    235
     110       1       0       1       0       0       0               0D    236
     110     244       0       1       0       0       0       000010001D    237
     110       1       0       1       0       0       0               0D    238
     110     245       0       1       0       0       0       000010001D    239
     110       1       0       1       0       0       0               0D    240
     110     246       0       1       0       0       0       000010001D    241
     110       1       0       1       0       0       0               0D    242
     124     247       0       1       0       0       0       000010001D    243
     124       1       0       2       0       0       0               0D    244
     100     249       0       1       0       0     243       000010001D    245
     100       1       0       2       0       0       0               0D    246
     124     251       0       1       0       0       0       000010001D    247
     124       1       0       2       0       0       0               0D    248
     100     253       0       1       0       0     247       000010001D    249
     100       1       0       2       0       0       0               0D    250
     124     255       0       1       0       0       0       000010001D    251
     124       1       0       4       0       0       0               0D    252
     100     259       0       1       0       0     251       000010001D    253
     100       1       0       2       0       0       0               0D    254
     124     261       0       1       0       0       0       000010001D    255
     124       1       0       3       0       0       0               0D    256
     100     264       0       1       0       0     255       000010001D    257
     100       1       0       2       0       0       0               0D    258
     110     266       0       1       0       0       0       000010001D    259
     110       1       0       1       0       0       0               0D    260
     110     267       0       1       0       0       0       000010001D    261
     110       1       0       1       0       0       0               0D    262
     110     268       0       1       0       0       0       000010001D    263
     110       1       0       1       0       0       0               0D    264
     110     269       0       1       0       0       0       000010001D    265
     110       1       0       1       0       0       0               0D    266
     110     270       0       1       0       0       0       000010001D    267
     110       1       0       1       0       0       0               0D    268
     110     271       0       1       0       0       0       000010001D    269
     110       1       0       1       0       0       0               0D    270
     110     272       0       1       0       0       0       000010001D    271
     110       1       0       1       0       0       0               0D    272
     110     273       0       1       0       0       0       000010001D    273
     110       1       0       1       0       0       0               0D    274
     124     274       0       1       0       0       0       000010001D    275
     124       1       0       1       0       0       0               0D    276
     100     275       0       1       0       0     275       000010001D    277
     100       1       0       2       0       0       0               0D    278
     124     277       0       1       0       0       0       000010001D    279
     124       1       0       3       0       0       0               0D    280
     100     280       0       1       0       0     279       000010001D    281
     100       1       0       2       0       0       0               0D    282
     124     282       0       1       0       0       0       000010001D    283
     124       1       0       3       0       0       0               0D    284
     100     285       0       1       0       0     283       000010001D    285
     100       1       0       2       0       0       0               0D    286
     124     287       0       1       0       0       0       000010001D    287
     124       1       0       3       0       0       0               0D    288
     100     290       0       1       0       0     287       000010001D    289
     100       1       0       2       0       0       0               0D    290
     124     292       0       1       0       0       0       000010001D    291
     124       1       0       3       0       0       0               0D    292
     100     295       0       1       0       0     291       000010001D    293
     100       1       0       2       0       0       0               0D    294
     124     297       0       1       0       0       0       000010001D    295
     124       1       0       3       0       0       0               0D    296
     100     300       0       1       0       0     295       000010001D    297
     100       1       0       2       0       0       0               0D    298
     124     302       0       1       0       0       0       000010001D    299
     124       1       0       2       0       0       0               0D    300
     100     304       0       1       0       0     299       000010001D    301
     100       1       0       2       0       0       0               0D    302
     124     306       0       1       0       0       0       000010001D    303
     124       1       0       2       0       0       0               0D    304
     100     308       0       1       0       0     303       000010001D    305
     100       1       0       2       0       0       0               0D    306
     124     310       0       1       0       0       0       000010001D    307
     124       1       0       4       0       0       0               0D    308
     100     314       0       1       0       0     307       000010001D    309
     100       1       0       2       0       0       0               0D    310
     124     316       0       1       0       0       0       000010001D    311
     124       1       0       4       0       0       0               0D    312
     100     320       0       1       0       0     311       000010001D    313
     100       1       0       2       0       0       0               0D    314
     124     322       0       1       0       0       0       000010001D    315
     124       1       0       2       0       0       0               0D    316
     100     324       0       1       0       0     315       000010001D    317
     100       1       0       2       0       0       0               0D    318
     124     326       0       1       0       0       0       000010001D    319
     124       1       0       2       0       0       0               0D    320
     100     328       0       1       0       0     319       000010001D    321
     100       1       0       2       0       0       0               0D    322
     124     330       0       1       0       0       0       000010001D    323
     124       1       0       1       0       0       0               0D    324
     100     331       0       1       0       0     323       000010001D    325
     100       1       0       2       0       0       0               0D    326
     124     333       0       1       0       0       0       000010001D    327
     124       1       0       1       0       0       0               0D    328
     100     334       0       1       0       0     327       000010001D    329
     100       1       0       2       0       0       0               0D    330
     110     336       0       1       0       0       0       000010001D    331
     110       1       0       2       0       0       0               0D    332
     110     338       0       1       0       0       0       000010001D    333
     110       1       0       2       0       0       0               0D    334
     110     340       0       1       0       0       0       000010001D    335
     110       1       0       2       0       0       0               0D    336
     110     342       0       1       0       0       0       000010001D    337
     110       1       0       2       0       0       0               0D    338
     110     344       0       1       0       0       0       000010001D    339
     110       1       0       1       0       0       0               0D    340
     110     345       0       1       0       0       0       000010001D    341
     110       1       0       1       0       0       0               0D    342
     110     346       0       1       0       0       0       000010001D    343
     110       1       0       1       0       0       0               0D    344
     110     347       0       1       0       0       0       000010001D    345
     110       1       0       1       0       0       0               0D    346
     110     348       0       1       0       0       0       000010001D    347
     110       1       0       1       0       0       0               0D    348
     110     349       0       1       0       0       0       000010001D    349
     110       1       0       1       0       0       0               0D    350
     110     350       0       1       0       0       0       000010001D    351
     110       1       0       1       0       0       0               0D    352
     110     351       0       1       0       0       0       000010001D    353
     110       1       0       1       0       0       0               0D    354
     110     352       0       1       0       0       0       000010001D    355
     110       1       0       2       0       0       0               0D    356
     110     354       0       1       0       0       0       000010001D    357
     110       1       0       2       0       0       0               0D    358
     110     356       0       1       0       0       0       000010001D    359
     110       1       0       2       0       0       0               0D    360
     110     358       0       1       0       0       0       000010001D    361
     110       1       0       2       0       0       0               0D    362
     110     360       0       1       0       0       0       000010001D    363
     110       1       0       2       0       0       0               0D    364
     110     362       0       1       0       0       0       000010001D    365
     110       1       0       2       0       0       0               0D    366
     110     364       0       1       0       0       0       000010001D    367
     110       1       0       2       0       0       0               0D    368
     110     366       0       1       0       0       0       000010001D    369
     110       1       0       2       0       0       0               0D    370
     110     368       0       1       0       0       0       000010001D    371
     110       1       0       2       0       0       0               0D    372
     110     370       0       1       0       0       0       000010001D    373
     110       1       0       2       0       0       0               0D    374
     110     372       0       1       0       0       0       000010001D    375
     110       1       0       2       0       0       0               0D    376
     110     374       0       1       0       0       0       000010001D    377
     110       1       0       2       0       0       0               0D    378
     110     376       0       1       0       0       0       000010001D    379
     110       1       0       2       0       0       0               0D    380
     110     378       0       1       0       0       0       000010001D    381
     110       1       0       2       0       0       0               0D    382
     110     380       0       1       0       0       0       000010001D    383
     110       1       0       1       0       0       0               0D    384
     110     381       0       1       0       0       0       000010001D    385
     110       1       0       2       0       0       0               0D    386
     110     383       0       1       0       0       0       000010001D    387
     110       1       0       2       0       0       0               0D    388
     110     385       0       1       0       0       0       000010001D    389
     110       1       0       2       0       0       0               0D    390
     110     387       0       1       0       0       0       000010001D    391
     110       1       0       2       0       0       0               0D    392
     110     389       0       1       0       0       0       000010001D    393
     110       1       0       2       0       0       0               0D    394
     110     391       0       1       0       0       0       000010001D    395
     110       1       0       2       0       0       0               0D    396
     110     393       0       1       0       0       0       000010001D    397
     110       1       0       2       0       0       0               0D    398
     110     395       0       1       0       0       0       000010001D    399
     110       1       0       2       0       0       0               0D    400
     504     397       0       1       0       0       0       000010001D    401
     504       1       0      44       1       0       0               0D    402
     508     441       0       1       0       0       0       000010001D    403
     508       1       0       2       1       0       0               0D    404
     510     443       0       1       0       0       0       000010001D    405
     510       1      -1       1       1       0       0               0D    406
     314     444       0       1       0       0       0       000010001D    407
     314       1       0       2       0       0       0               0D    408
     116     446       0       1       0       0       0       000010001D    409
     116       1       0       1       0       0       0               0D    410
     123     447       0       1       0       0       0       000010201D    411
     123       1       0       1       0       0       0               0D    412
     123     448       0       1       0       0       0       000010201D    413
     123       1       0       1       0       0       0               0D    414
     190     449       0       1       0       0       0       000010001D    415
     190       1       0       1       1       0       0               0D    416
     508     450       0       1       0       0       0       000010001D    417
     508       1       0       2       1       0       0               0D    418
     510     452       0       1       0       0       0       000010001D    419
     510       1    -407       1       1       0       0               0D    420
     314     453       0       1       0       0       0       000010001D    421
     314       1       0       2       0       0       0               0D    422
     116     455       0       1       0       0       0       000010001D    423
     116       1       0       1       0       0       0               0D    424
     123     456       0       1       0       0       0       000010201D    425
     123       1       0       1       0       0       0               0D    426
     123     457       0       1       0       0       0       000010201D    427
     123       1       0       1       0       0       0               0D    428
     190     458       0       1       0       0       0       000010001D    429
     190       1       0       1       1       0       0               0D    430
     508     459       0       1       0       0       0       000010001D    431
     508       1       0       1       1       0       0               0D    432
     510     460       0       1       0       0       0       000010001D    433
     510       1    -421       1       1       0       0               0D    434
     314     461       0       1       0       0       0       000010001D    435
     314       1       0       2       0       0       0               0D    436
     116     463       0       1       0       0       0       000010001D    437
     116       1       0       1       0       0       0               0D    438
     123     464       0       1       0       0       0       000010201D    439
     123       1       0       1       0       0       0               0D    440
     123     465       0       1       0       0       0       000010201D    441
     123       1       0       1       0       0       0               0D    442
     190     466       0       1       0       0       0       000010001D    443
     190       1       0       1       1       0       0               0D    444
     508     467       0       1       0       0       0       000010001D    445
     508       1       0       3       1       0       0               0D    446
     510     470       0       1       0       0       0       000010001D    447
     510       1    -435       1       1       0       0               0D    448
     314     471       0       1       0       0       0       000010001D    449
     314       1       0       2       0       0       0               0D    450
     116     473       0       1       0       0       0       000010001D    451
     116       1       0       1       0       0       0               0D    452
     123     474       0       1       0       0       0       000010201D    453
     123       1       0       1       0       0       0               0D    454
     123     475       0       1       0       0       0       000010201D    455
     123       1       0       1       0       0       0               0D    456
     190     476       0       1       0       0       0       000010001D    457
     190       1       0       1       1       0       0               0D    458
     508     477       0       1       0       0       0       000010001D    459
     508       1       0       2       1       0       0               0D    460
     510     479       0       1       0       0       0       000010001D    461
     510       1    -449       1       1       0       0               0D    462
     314     480       0       1       0       0       0       000010001D    463
     314       1       0       2       0       0       0               0D    464
     116     482       0       1       0       0       0       000010001D    465
     116       1       0       1       0       0       0               0D    466
     123     483       0       1       0       0       0       000010201D    467
     123       1       0       1       0       0       0               0D    468
     123     484       0       1       0       0       0       000010201D    469
     123       1       0       1       0       0       0               0D    470
     192     485       0       1       0       0       0       000010001D    471
     192       1       0       1       1       0       0               0D    472
     508     486       0       1       0       0       0       000010001D    473
     508       1       0       1       1       0       0               0D    474
     510     487       0       1       0       0       0       000010001D    475
     510       1    -463       1       1       0       0               0D    476
     314     488       0       1       0       0       0       000010001D    477
     314       1       0       2       0       0       0               0D    478
     116     490       0       1       0       0       0       000010001D    479
     116       1       0       1       0       0       0               0D    480
     123     491       0       1       0       0       0       000010201D    481
     123       1       0       1       0       0       0               0D    482
     123     492       0       1       0       0       0       000010201D    483
     123       1       0       1       0       0       0               0D    484
     190     493       0       1       0       0       0       000010001D    485
     190       1       0       1       1       0       0               0D    486
     508     494       0       1       0       0       0       000010001D    487
     508       1       0       1       1       0       0               0D    488
     510     495       0       1       0       0       0       000010001D    489
     510       1    -477       1       1       0       0               0D    490
     314     496       0       1       0       0       0       000010001D    491
     314       1       0       2       0       0       0               0D    492
     116     498       0       1       0       0       0       000010001D    493
     116       1       0       1       0       0       0               0D    494
     123     499       0       1       0       0       0       000010201D    495
     123       1       0       1       0       0       0               0D    496
     123     500       0       1       0       0       0       000010201D    497
     123       1       0       1       0       0       0               0D    498
     190     501       0       1       0       0       0       000010001D    499
     190       1       0       1       1       0       0               0D    500
     508     502       0       1       0       0       0       000010001D    501
     508       1       0       3       1       0       0               0D    502
     510     505       0       1       0       0       0       000010001D    503
     510       1    -491       1       1       0       0               0D    504
     314     506       0       1       0       0       0       000010001D    505
     314       1       0       2       0       0       0               0D    506
     116     508       0       1       0       0       0       000010001D    507
     116       1       0       1       0       0       0               0D    508
     123     509       0       1       0       0       0       000010201D    509
     123       1       0       1       0       0       0               0D    510
     123     510       0       1       0       0       0       000010201D    511
     123       1       0       1       0       0       0               0D    512
     192     511       0       1       0       0       0       000010001D    513
     192       1       0       1       1       0       0               0D    514
     508     512       0       1       0       0       0       000010001D    515
     508       1       0       1       1       0       0               0D    516
     510     513       0       1       0       0       0       000010001D    517
     510       1    -505       1       1       0       0               0D    518
     314     514       0       1       0       0       0       000010001D    519
     314       1       0       2       0       0       0               0D    520
     116     516       0       1       0       0       0       000010001D    521
     116       1       0       1       0       0       0               0D    522
     123     517       0       1       0       0       0       000010201D    523
     123       1       0       1       0       0       0               0D    524
     123     518       0       1       0       0       0       000010201D    525
     123       1       0       1       0       0       0               0D    526
     190     519       0       1       0       0       0       000010001D    527
     190       1       0       1       1       0       0               0D    528
     508     520       0       1       0       0       0       000010001D    529
     508       1       0       1       1       0       0               0D    530
     508     521       0       1       0       0       0       000010001D    531
     508       1       0       6       1       0       0               0D    532
     510     527       0       1       0       0       0       000010001D    533
     510       1    -519       1       1       0       0               0D    534
     314     528       0       1       0       0       0       000010001D    535
     314       1       0       2       0       0       0               0D    536
     116     530       0       1       0       0       0       000010001D    537
     116       1       0       1       0       0       0               0D    538
     123     531       0       1       0       0       0       000010201D    539
     123       1       0       1       0       0       0               0D    540
     123     532       0       1       0       0       0       000010201D    541
     123       1       0       1       0       0       0               0D    542
     190     533       0       1       0       0       0       000010001D    543
     190       1       0       1       1       0       0               0D    544
     508     534       0       1       0       0       0       000010001D    545
     508       1       0       1       1       0       0               0D    546
     510     535       0       1       0       0       0       000010001D    547
     510       1    -535       1       1       0       0               0D    548
     314     536       0       1       0       0       0       000010001D    549
     314       1       0       2       0       0       0               0D    550
     116     538       0       1       0       0       0       000010001D    551
     116       1       0       1       0       0       0               0D    552
     123     539       0       1       0       0       0       000010201D    553
     123       1       0       1       0       0       0               0D    554
     123     540       0       1       0       0       0       000010201D    555
     123       1       0       1       0       0       0               0D    556
     190     541       0       1       0       0       0       000010001D    557
     190       1       0       1       1       0       0               0D    558
     508     542       0       1       0       0       0       000010001D    559
     508       1       0       1       1       0       0               0D    560
     510     543       0       1       0       0       0       000010001D    561
     510       1    -549       1       1       0       0               0D    562
     314     544       0       1       0       0       0       000010001D    563
     314       1       0       2       0       0       0               0D    564
     116     546       0       1       0       0       0       000010001D    565
     116       1       0       1       0       0       0               0D    566
     123     547       0       1       0       0       0       000010201D    567
     123       1       0       1       0       0       0               0D    568
     123     548       0       1       0       0       0       000010201D    569
     123       1       0       1       0       0       0               0D    570
     190     549       0       1       0       0       0       000010001D    571
     190       1       0       1       1       0       0               0D    572
     508     550       0       1       0       0       0       000010001D    573
     508       1       0       1       1       0       0               0D    574
     510     551       0       1       0       0       0       000010001D    575
     510       1    -563       1       1       0       0               0D    576
     314     552       0       1       0       0       0       000010001D    577
     314       1       0       2       0       0       0               0D    578
     116     554       0       1       0       0       0       000010001D    579
     116       1       0       1       0       0       0               0D    580
     123     555       0       1       0       0       0       000010201D    581
     123       1       0       1       0       0       0               0D    582
     123     556       0       1       0       0       0       000010201D    583
     123       1       0       1       0       0       0               0D    584
     190     557       0       1       0       0       0       000010001D    585
     190       1       0       1       1       0       0               0D    586
     508     558       0       1       0       0       0       000010001D    587
     508       1       0       1       1       0       0               0D    588
     510     559       0       1       0       0       0       000010001D    589
     510       1    -577       1       1       0       0               0D    590
     314     560       0       1       0       0       0       000010001D    591
     314       1       0       2       0       0       0               0D    592
     116     562       0       1       0       0       0       000010001D    593
     116       1       0       1       0       0       0               0D    594
     123     563       0       1       0       0       0       000010201D    595
     123       1       0       1       0       0       0               0D    596
     123     564       0       1       0       0       0       000010201D    597
     123       1       0       1       0       0       0               0D    598
     190     565       0       1       0       0       0       000010001D    599
     190       1       0       1       1       0       0               0D    600
     508     566       0       1       0       0       0       000010001D    601
     508       1       0       1       1       0       0               0D    602
     510     567       0       1       0       0       0       000010001D    603
     510       1    -591       1       1       0       0               0D    604
     314     568       0       1       0       0       0       000010001D    605
     314       1       0       2       0       0       0               0D    606
     116     570       0       1       0       0       0       000010001D    607
     116       1       0       1       0       0       0               0D    608
     123     571       0       1       0       0       0       000010201D    609
     123       1       0       1       0       0       0               0D    610
     123     572       0       1       0       0       0       000010201D    611
     123       1       0       1       0       0       0               0D    612
     190     573       0       1       0       0       0       000010001D    613
     190       1       0       1       1       0       0               0D    614
     508     574       0       1       0       0       0       000010001D    615
     508       1       0       2       1       0       0               0D    616
     510     576       0       1       0       0       0       000010001D    617
     510       1    -605       1       1       0       0               0D    618
     314     577       0       1       0       0       0       000010001D    619
     314       1       0       2       0       0       0               0D    620
     116     579       0       1       0       0       0       000010001D    621
     116       1       0       1       0       0       0               0D    622
     123     580       0       1       0       0       0       000010201D    623
     123       1       0       1       0       0       0               0D    624
     123     581       0       1       0       0       0       000010201D    625
     123       1       0       1       0       0       0               0D    626
     192     582       0       1       0       0       0       000010001D    627
     192       1       0       1       1       0       0               0D    628
     508     583       0       1       0       0       0       000010001D    629
     508       1       0       1       1       0       0               0D    630
     510     584       0       1       0       0       0       000010001D    631
     510       1    -619       1       1       0       0               0D    632
     314     585       0       1       0       0       0       000010001D    633
     314       1       0       2       0       0       0               0D    634
     116     587       0       1       0       0       0       000010001D    635
     116       1       0       1       0       0       0               0D    636
     123     588       0       1       0       0       0       000010201D    637
     123       1       0       1       0       0       0               0D    638
     123     589       0       1       0       0       0       000010201D    639
     123       1       0       1       0       0       0               0D    640
     190     590       0       1       0       0       0       000010001D    641
     190       1       0       1       1       0       0               0D    642
     508     591       0       1       0       0       0       000010001D    643
     508       1       0       1       1       0       0               0D    644
     510     592       0       1       0       0       0       000010001D    645
     510       1    -633       1       1       0       0               0D    646
     314     593       0       1       0       0       0       000010001D    647
     314       1       0       2       0       0       0               0D    648
     116     595       0       1       0       0       0       000010001D    649
     116       1       0       1       0       0       0               0D    650
     123     596       0       1       0       0       0       000010201D    651
     123       1       0       1       0       0       0               0D    652
     123     597       0       1       0       0       0       000010201D    653
     123       1       0       1       0       0       0               0D    654
     192     598       0       1       0       0       0       000010001D    655
     192       1       0       1       1       0       0               0D    656
     508     599       0       1       0       0       0       000010001D    657
     508       1       0       1       1       0       0               0D    658
     510     600       0       1       0       0       0       000010001D    659
     510       1    -647       1       1       0       0               0D    660
     314     601       0       1       0       0       0       000010001D    661
     314       1       0       2       0       0       0               0D    662
     116     603       0       1       0       0       0       000010001D    663
     116       1       0       1       0       0       0               0D    664
     123     604       0       1       0       0       0       000010201D    665
     123       1       0       1       0       0       0               0D    666
     123     605       0       1       0       0       0       000010201D    667
     123       1       0       1       0       0       0               0D    668
     190     606       0       1       0       0       0       000010001D    669
     190       1       0       1       1       0       0               0D    670
     508     607       0       1       0       0       0       000010001D    671
     508       1       0       2       1       0       0               0D    672
     510     609       0       1       0       0       0       000010001D    673
     510       1    -661       1       1       0       0               0D    674
     314     610       0       1       0       0       0       000010001D    675
     314       1       0       2       0       0       0               0D    676
     116     612       0       1       0       0       0       000010001D    677
     116       1       0       1       0       0       0               0D    678
     123     613       0       1       0       0       0       000010201D    679
     123       1       0       1       0       0       0               0D    680
     123     614       0       1       0       0       0       000010201D    681
     123       1       0       1       0       0       0               0D    682
     190     615       0       1       0       0       0       000010001D    683
     190       1       0       1       1       0       0               0D    684
     508     616       0       1       0       0       0       000010001D    685
     508       1       0       2       1       0       0               0D    686
     510     618       0       1       0       0       0       000010001D    687
     510       1    -675       1       1       0       0               0D    688
     314     619       0       1       0       0       0       000010001D    689
     314       1       0       2       0       0       0               0D    690
     116     621       0       1       0       0       0       000010001D    691
     116       1       0       1       0       0       0               0D    692
     123     622       0       1       0       0       0       000010201D    693
     123       1       0       1       0       0       0               0D    694
     123     623       0       1       0       0       0       000010201D    695
     123       1       0       1       0       0       0               0D    696
     190     624       0       1       0       0       0       000010001D    697
     190       1       0       1       1       0       0               0D    698
     508     625       0       1       0       0       0       000010001D    699
     508       1       0       1       1       0       0               0D    700
     510     626       0       1       0       0       0       000010001D    701
     510       1    -689       1       1       0       0               0D    702
     314     627       0       1       0       0       0       000010001D    703
     314       1       0       2       0       0       0               0D    704
     116     629       0       1       0       0       0       000010001D    705
     116       1       0       1       0       0       0               0D    706
     123     630       0       1       0       0       0       000010201D    707
     123       1       0       1       0       0       0               0D    708
     123     631       0       1       0       0       0       000010201D    709
     123       1       0       1       0       0       0               0D    710
     190     632       0       1       0       0       0       000010001D    711
     190       1       0       1       1       0       0               0D    712
     508     633       0       1       0       0       0       000010001D    713
     508       1       0       2       1       0       0               0D    714
     510     635       0       1       0       0       0       000010001D    715
     510       1    -703       1       1       0       0               0D    716
     314     636       0       1       0       0       0       000010001D    717
     314       1       0       2       0       0       0               0D    718
     116     638       0       1       0       0       0       000010001D    719
     116       1       0       1       0       0       0               0D    720
     123     639       0       1       0       0       0       000010201D    721
     123       1       0       1       0       0       0               0D    722
     123     640       0       1       0       0       0       000010201D    723
     123       1       0       1       0       0       0               0D    724
     190     641       0       1       0       0       0       000010001D    725
     190       1       0       1       1       0       0               0D    726
     508     642       0       1       0       0       0       000010001D    727
     508       1       0       1       1       0       0               0D    728
     510     643       0       1       0       0       0       000010001D    729
     510       1    -717       1       1       0       0               0D    730
     314     644       0       1       0       0       0       000010001D    731
     314       1       0       2       0       0       0               0D    732
     116     646       0       1       0       0       0       000010001D    733
     116       1       0       1       0       0       0               0D    734
     123     647       0       1       0       0       0       000010201D    735
     123       1       0       1       0       0       0               0D    736
     123     648       0       1       0       0       0       000010201D    737
     123       1       0       1       0       0       0               0D    738
     190     649       0       1       0       0       0       000010001D    739
     190       1       0       1       1       0       0               0D    740
     508     650       0       1       0       0       0       000010001D    741
     508       1       0       1       1       0       0               0D    742
     510     651       0       1       0       0       0       000010001D    743
     510       1    -731       1       1       0       0               0D    744
     314     652       0       1       0       0       0       000010001D    745
     314       1       0       2       0       0       0               0D    746
     116     654       0       1       0       0       0       000010001D    747
     116       1       0       1       0       0       0               0D    748
     123     655       0       1       0       0       0       000010201D    749
     123       1       0       1       0       0       0               0D    750
     123     656       0       1       0       0       0       000010201D    751
     123       1       0       1       0       0       0               0D    752
     192     657       0       1       0       0       0       000010001D    753
     192       1       0       1       1       0       0               0D    754
     508     658       0       1       0       0       0       000010001D    755
     508       1       0       2       1       0       0               0D    756
     510     660       0       1       0       0       0       000010001D    757
     510       1    -745       1       1       0       0               0D    758
     314     661       0       1       0       0       0       000010001D    759
     314       1       0       2       0       0       0               0D    760
     116     663       0       1       0       0       0       000010001D    761
     116       1       0       1       0       0       0               0D    762
     123     664       0       1       0       0       0       000010201D    763
     123       1       0       1       0       0       0               0D    764
     123     665       0       1       0       0       0       000010201D    765
     123       1       0       1       0       0       0               0D    766
     190     666       0       1       0       0       0       000010001D    767
     190       1       0       1       1       0       0               0D    768
     508     667       0       1       0       0       0       000010001D    769
     508       1       0       1       1       0       0               0D    770
     510     668       0       1       0       0       0       000010001D    771
     510       1    -759       1       1       0       0               0D    772
     314     669       0       1       0       0       0       000010001D    773
     314       1       0       2       0       0       0               0D    774
     116     671       0       1       0       0       0       000010001D    775
     116       1       0       1       0       0       0               0D    776
     123     672       0       1       0       0       0       000010201D    777
     123       1       0       1       0       0       0               0D    778
     123     673       0       1       0       0       0       000010201D    779
     123       1       0       1       0       0       0               0D    780
     192     674       0       1       0       0       0       000010001D    781
     192       1       0       1       1       0       0               0D    782
     508     675       0       1       0       0       0       000010001D    783
     508       1       0       2       1       0       0               0D    784
     510     677       0       1       0       0       0       000010001D    785
     510       1    -773       1       1       0       0               0D    786
     314     678       0       1       0       0       0       000010001D    787
     314       1       0       2       0       0       0               0D    788
     116     680       0       1       0       0       0       000010001D    789
     116       1       0       1       0       0       0               0D    790
     123     681       0       1       0       0       0       000010201D    791
     123       1       0       1       0       0       0               0D    792
     123     682       0       1       0       0       0       000010201D    793
     123       1       0       1       0       0       0               0D    794
     190     683       0       1       0       0       0       000010001D    795
     190       1       0       1       1       0       0               0D    796
     508     684       0       1       0       0       0       000010001D    797
     508       1       0       1       1       0       0               0D    798
     510     685       0       1       0       0       0       000010001D    799
     510       1    -787       1       1       0       0               0D    800
     314     686       0       1       0       0       0       000010001D    801
     314       1       0       2       0       0       0               0D    802
     116     688       0       1       0       0       0       000010001D    803
     116       1       0       1       0       0       0               0D    804
     123     689       0       1       0       0       0       000010201D    805
     123       1       0       1       0       0       0               0D    806
     123     690       0       1       0       0       0       000010201D    807
     123       1       0       1       0       0       0               0D    808
     190     691       0       1       0       0       0       000010001D    809
     190       1       0       1       1       0       0               0D    810
     508     692       0       1       0       0       0       000010001D    811
     508       1       0       1       1       0       0               0D    812
     510     693       0       1       0       0       0       000010001D    813
     510       1    -801       1       1       0       0               0D    814
     314     694       0       1       0       0       0       000010001D    815
     314       1       0       2       0       0       0               0D    816
     116     696       0       1       0       0       0       000010001D    817
     116       1       0       1       0       0       0               0D    818
     123     697       0       1       0       0       0       000010201D    819
     123       1       0       1       0       0       0               0D    820
     123     698       0       1       0       0       0       000010201D    821
     123       1       0       1       0       0       0               0D    822
     190     699       0       1       0       0       0       000010001D    823
     190       1       0       1       1       0       0               0D    824
     508     700       0       1       0       0       0       000010001D    825
     508       1       0       1       1       0       0               0D    826
     510     701       0       1       0       0       0       000010001D    827
     510       1    -815       1       1       0       0               0D    828
     314     702       0       1       0       0       0       000010001D    829
     314       1       0       2       0       0       0               0D    830
     116     704       0       1       0       0       0       000010001D    831
     116       1       0       1       0       0       0               0D    832
     123     705       0       1       0       0       0       000010201D    833
     123       1       0       1       0       0       0               0D    834
     123     706       0       1       0       0       0       000010201D    835
     123       1       0       1       0       0       0               0D    836
     190     707       0       1       0       0       0       000010001D    837
     190       1       0       1       1       0       0               0D    838
     508     708       0       1       0       0       0       000010001D    839
     508       1       0       3       1       0       0               0D    840
     510     711       0       1       0       0       0       000010001D    841
     510       1    -829       1       1       0       0               0D    842
     314     712       0       1       0       0       0       000010001D    843
     314       1       0       2       0       0       0               0D    844
     116     714       0       1       0       0       0       000010001D    845
     116       1       0       1       0       0       0               0D    846
     123     715       0       1       0       0       0       000010201D    847
     123       1       0       1       0       0       0               0D    848
     123     716       0       1       0       0       0       000010201D    849
     123       1       0       1       0       0       0               0D    850
     190     717       0       1       0       0       0       000010001D    851
     190       1       0       1       1       0       0               0D    852
     508     718       0       1       0       0       0       000010001D    853
     508       1       0       1       1       0       0               0D    854
     510     719       0       1       0       0       0       000010001D    855
     510       1    -843       1       1       0       0               0D    856
     314     720       0       1       0       0       0       000010001D    857
     314       1       0       2       0       0       0               0D    858
     116     722       0       1       0       0       0       000010001D    859
     116       1       0       1       0       0       0               0D    860
     123     723       0       1       0       0       0       000010201D    861
     123       1       0       1       0       0       0               0D    862
     123     724       0       1       0       0       0       000010201D    863
     123       1       0       1       0       0       0               0D    864
     190     725       0       1       0       0       0       000010001D    865
     190       1       0       1       1       0       0               0D    866
     508     726       0       1       0       0       0       000010001D    867
     508       1       0       1       1       0       0               0D    868
     510     727       0       1       0       0       0       000010001D    869
     510       1    -857       1       1       0       0               0D    870
     314     728       0       1       0       0       0       000010001D    871
     314       1       0       2       0       0       0               0D    872
     116     730       0       1       0       0       0       000010001D    873
     116       1       0       1       0       0       0               0D    874
     123     731       0       1       0       0       0       000010201D    875
     123       1       0       1       0       0       0               0D    876
     123     732       0       1       0       0       0       000010201D    877
     123       1       0       1       0       0       0               0D    878
     190     733       0       1       0       0       0       000010001D    879
     190       1       0       1       1       0       0               0D    880
     508     734       0       1       0       0       0       000010001D    881
     508       1       0       1       1       0       0               0D    882
     510     735       0       1       0       0       0       000010001D    883
     510       1    -871       1       1       0       0               0D    884
     314     736       0       1       0       0       0       000010001D    885
     314       1       0       2       0       0       0               0D    886
     116     738       0       1       0       0       0       000010001D    887
     116       1       0       1       0       0       0               0D    888
     123     739       0       1       0       0       0       000010201D    889
     123       1       0       1       0       0       0               0D    890
     123     740       0       1       0       0       0       000010201D    891
     123       1       0       1       0       0       0               0D    892
     190     741       0       1       0       0       0       000010001D    893
     190       1       0       1       1       0       0               0D    894
     508     742       0       1       0       0       0       000010001D    895
     508       1       0       1       1       0       0               0D    896
     510     743       0       1       0       0       0       000010001D    897
     510       1    -885       1       1       0       0               0D    898
     314     744       0       1       0       0       0       000010001D    899
     314       1       0       2       0       0       0               0D    900
     116     746       0       1       0       0       0       000010001D    901
     116       1       0       1       0       0       0               0D    902
     123     747       0       1       0       0       0       000010201D    903
     123       1       0       1       0       0       0               0D    904
     123     748       0       1       0       0       0       000010201D    905
     123       1       0       1       0       0       0               0D    906
     190     749       0       1       0       0       0       000010001D    907
     190       1       0       1       1       0       0               0D    908
     508     750       0       1       0       0       0       000010001D    909
     508       1       0       1       1       0       0               0D    910
     510     751       0       1       0       0       0       000010001D    911
     510       1    -899       1       1       0       0               0D    912
     314     752       0       1       0       0       0       000010001D    913
     314       1       0       2       0       0       0               0D    914
     116     754       0       1       0       0       0       000010001D    915
     116       1       0       1       0       0       0               0D    916
     123     755       0       1       0       0       0       000010201D    917
     123       1       0       1       0       0       0               0D    918
     123     756       0       1       0       0       0       000010201D    919
     123       1       0       1       0       0       0               0D    920
     190     757       0       1       0       0       0       000010001D    921
     190       1       0       1       1       0       0               0D    922
     508     758       0       1       0       0       0       000010001D    923
     508       1       0       1       1       0       0               0D    924
     508     759       0       1       0       0       0       000010001D    925
     508       1       0       1       1       0       0               0D    926
     510     760       0       1       0       0       0       000010001D    927
     510       1    -913       1       1       0       0               0D    928
     314     761       0       1       0       0       0       000010001D    929
     314       1       0       2       0       0       0               0D    930
     116     763       0       1       0       0       0       000010001D    931
     116       1       0       1       0       0       0               0D    932
     123     764       0       1       0       0       0       000010201D    933
     123       1       0       1       0       0       0               0D    934
     123     765       0       1       0       0       0       000010201D    935
     123       1       0       1       0       0       0               0D    936
     190     766       0       1       0       0       0       000010001D    937
     190       1       0       1       1       0       0               0D    938
     508     767       0       1       0       0       0       000010001D    939
     508       1       0       1       1       0       0               0D    940
     510     768       0       1       0       0       0       000010001D    941
     510       1    -929       1       1       0       0               0D    942
     314     769       0       1       0       0       0       000010001D    943
     314       1       0       2       0       0       0               0D    944
     116     771       0       1       0       0       0       000010001D    945
     116       1       0       1       0       0       0               0D    946
     123     772       0       1       0       0       0       000010201D    947
     123       1       0       1       0       0       0               0D    948
     123     773       0       1       0       0       0       000010201D    949
     123       1       0       1       0       0       0               0D    950
     190     774       0       1       0       0       0       000010001D    951
     190       1       0       1       1       0       0               0D    952
     508     775       0       1       0       0       0       000010001D    953
     508       1       0       1       1       0       0               0D    954
     510     776       0       1       0       0       0       000010001D    955
     510       1    -943       1       1       0       0               0D    956
     314     777       0       1       0       0       0       000010001D    957
     314       1       0       2       0       0       0               0D    958
     116     779       0       1       0       0       0       000010001D    959
     116       1       0       1       0       0       0               0D    960
     123     780       0       1       0       0       0       000010201D    961
     123       1       0       1       0       0       0               0D    962
     123     781       0       1       0       0       0       000010201D    963
     123       1       0       1       0       0       0               0D    964
     190     782       0       1       0       0       0       000010001D    965
     190       1       0       1       1       0       0               0D    966
     508     783       0       1       0       0       0       000010001D    967
     508       1       0       1       1       0       0               0D    968
     510     784       0       1       0       0       0       000010001D    969
     510       1    -957       1       1       0       0               0D    970
     314     785       0       1       0       0       0       000010001D    971
     314       1       0       2       0       0       0               0D    972
     116     787       0       1       0       0       0       000010001D    973
     116       1       0       1       0       0       0               0D    974
     123     788       0       1       0       0       0       000010201D    975
     123       1       0       1       0       0       0               0D    976
     123     789       0       1       0       0       0       000010201D    977
     123       1       0       1       0       0       0               0D    978
     190     790       0       1       0       0       0       000010001D    979
     190       1       0       1       1       0       0               0D    980
     508     791       0       1       0       0       0       000010001D    981
     508       1       0       1       1       0       0               0D    982
     508     792       0       1       0       0       0       000010001D    983
     508       1       0       1       1       0       0               0D    984
     510     793       0       1       0       0       0       000010001D    985
     510       1    -971       1       1       0       0               0D    986
     314     794       0       1       0       0       0       000010001D    987
     314       1       0       2       0       0       0               0D    988
     116     796       0       1       0       0       0       000010001D    989
     116       1       0       1       0       0       0               0D    990
     123     797       0       1       0       0       0       000010201D    991
     123       1       0       1       0       0       0               0D    992
     123     798       0       1       0       0       0       000010201D    993
     123       1       0       1       0       0       0               0D    994
     190     799       0       1       0       0       0       000010001D    995
     190       1       0       1       1       0       0               0D    996
     508     800       0       1       0       0       0       000010001D    997
     508       1       0       1       1       0       0               0D    998
     510     801       0       1       0       0       0       000010001D    999
     510       1    -987       1       1       0       0               0D   1000
     314     802       0       1       0       0       0       000010001D   1001
     314       1       0       2       0       0       0               0D   1002
     116     804       0       1       0       0       0       000010001D   1003
     116       1       0       1       0       0       0               0D   1004
     123     805       0       1       0       0       0       000010201D   1005
     123       1       0       1       0       0       0               0D   1006
     123     806       0       1       0       0       0       000010201D   1007
     123       1       0       1       0       0       0               0D   1008
     190     807       0       1       0       0       0       000010001D   1009
     190       1       0       1       1       0       0               0D   1010
     508     808       0       1       0       0       0       000010001D   1011
     508       1       0       1       1       0       0               0D   1012
     510     809       0       1       0       0       0       000010001D   1013
     510       1   -1001       1       1       0       0               0D   1014
     314     810       0       1       0       0       0       000010001D   1015
     314       1       0       2       0       0       0               0D   1016
     116     812       0       1       0       0       0       000010001D   1017
     116       1       0       1       0       0       0               0D   1018
     123     813       0       1       0       0       0       000010201D   1019
     123       1       0       1       0       0       0               0D   1020
     123     814       0       1       0       0       0       000010201D   1021
     123       1       0       1       0       0       0               0D   1022
     190     815       0       1       0       0       0       000010001D   1023
     190       1       0       1       1       0       0               0D   1024
     508     816       0       1       0       0       0       000010001D   1025
     508       1       0       1       1       0       0               0D   1026
     510     817       0       1       0       0       0       000010001D   1027
     510       1   -1015       1       1       0       0               0D   1028
     314     818       0       1       0       0       0       000010001D   1029
     314       1       0       2       0       0       0               0D   1030
     116     820       0       1       0       0       0       000010001D   1031
     116       1       0       1       0       0       0               0D   1032
     123     821       0       1       0       0       0       000010201D   1033
     123       1       0       1       0       0       0               0D   1034
     123     822       0       1       0       0       0       000010201D   1035
     123       1       0       1       0       0       0               0D   1036
     190     823       0       1       0       0       0       000010001D   1037
     190       1       0       1       1       0       0               0D   1038
     508     824       0       1       0       0       0       000010001D   1039
     508       1       0       1       1       0       0               0D   1040
     510     825       0       1       0       0       0       000010001D   1041
     510       1   -1029       1       1       0       0               0D   1042
     314     826       0       1       0       0       0       000010001D   1043
     314       1       0       2       0       0       0               0D   1044
     116     828       0       1       0       0       0       000010001D   1045
     116       1       0       1       0       0       0               0D   1046
     123     829       0       1       0       0       0       000010201D   1047
     123       1       0       1       0       0       0               0D   1048
     123     830       0       1       0       0       0       000010201D   1049
     123       1       0       1       0       0       0               0D   1050
     192     831       0       1       0       0       0       000010001D   1051
     192       1       0       1       1       0       0               0D   1052
     508     832       0       1       0       0       0       000010001D   1053
     508       1       0       1       1       0       0               0D   1054
     510     833       0       1       0       0       0       000010001D   1055
     510       1   -1043       1       1       0       0               0D   1056
     314     834       0       1       0       0       0       000010001D   1057
     314       1       0       2       0       0       0               0D   1058
     116     836       0       1       0       0       0       000010001D   1059
     116       1       0       1       0       0       0               0D   1060
     123     837       0       1       0       0       0       000010201D   1061
     123       1       0       1       0       0       0               0D   1062
     123     838       0       1       0       0       0       000010201D   1063
     123       1       0       1       0       0       0               0D   1064
     190     839       0       1       0       0       0       000010001D   1065
     190       1       0       1       1       0       0               0D   1066
     508     840       0       1       0       0       0       000010001D   1067
     508       1       0       1       1       0       0               0D   1068
     510     841       0       1       0       0       0       000010001D   1069
     510       1   -1057       1       1       0       0               0D   1070
     314     842       0       1       0       0       0       000010001D   1071
     314       1       0       2       0       0       0               0D   1072
     116     844       0       1       0       0       0       000010001D   1073
     116       1       0       1       0       0       0               0D   1074
     123     845       0       1       0       0       0       000010201D   1075
     123       1       0       1       0       0       0               0D   1076
     123     846       0       1       0       0       0       000010201D   1077
     123       1       0       1       0       0       0               0D   1078
     190     847       0       1       0       0       0       000010001D   1079
     190       1       0       1       1       0       0               0D   1080
     508     848       0       1       0       0       0       000010001D   1081
     508       1       0       1       1       0       0               0D   1082
     508     849       0       1       0       0       0       000010001D   1083
     508       1       0       1       1       0       0               0D   1084
     510     850       0       1       0       0       0       000010001D   1085
     510       1   -1071       1       1       0       0               0D   1086
     314     851       0       1       0       0       0       000010001D   1087
     314       1       0       2       0       0       0               0D   1088
     116     853       0       1       0       0       0       000010001D   1089
     116       1       0       1       0       0       0               0D   1090
     123     854       0       1       0       0       0       000010201D   1091
     123       1       0       1       0       0       0               0D   1092
     123     855       0       1       0       0       0       000010201D   1093
     123       1       0       1       0       0       0               0D   1094
     190     856       0       1       0       0       0       000010001D   1095
     190       1       0       1       1       0       0               0D   1096
     508     857       0       1       0       0       0       000010001D   1097
     508       1       0       1       1       0       0               0D   1098
     510     858       0       1       0       0       0       000010001D   1099
     510       1   -1087       1       1       0       0               0D   1100
     314     859       0       1       0       0       0       000010001D   1101
     314       1       0       2       0       0       0               0D   1102
     116     861       0       1       0       0       0       000010001D   1103
     116       1       0       1       0       0       0               0D   1104
     123     862       0       1       0       0       0       000010201D   1105
     123       1       0       1       0       0       0               0D   1106
     123     863       0       1       0       0       0       000010201D   1107
     123       1       0       1       0       0       0               0D   1108
     192     864       0       1       0       0       0       000010001D   1109
     192       1       0       1       1       0       0               0D   1110
     508     865       0       1       0       0       0       000010001D   1111
     508       1       0       2       1       0       0               0D   1112
     510     867       0       1       0       0       0       000010001D   1113
     510       1   -1101       1       1       0       0               0D   1114
     314     868       0       1       0       0       0       000010001D   1115
     314       1       0       2       0       0       0               0D   1116
     116     870       0       1       0       0       0       000010001D   1117
     116       1       0       1       0       0       0               0D   1118
     123     871       0       1       0       0       0       000010201D   1119
     123       1       0       1       0       0       0               0D   1120
     123     872       0       1       0       0       0       000010201D   1121
     123       1       0       1       0       0       0               0D   1122
     190     873       0       1       0       0       0       000010001D   1123
     190       1       0       1       1       0       0               0D   1124
     508     874       0       1       0       0       0       000010001D   1125
     508       1       0       1       1       0       0               0D   1126
     510     875       0       1       0       0       0       000010001D   1127
     510       1   -1115       1       1       0       0               0D   1128
     314     876       0       1       0       0       0       000010001D   1129
     314       1       0       2       0       0       0               0D   1130
     116     878       0       1       0       0       0       000010001D   1131
     116       1       0       1       0       0       0               0D   1132
     123     879       0       1       0       0       0       000010201D   1133
     123       1       0       1       0       0       0               0D   1134
     123     880       0       1       0       0       0       000010201D   1135
     123       1       0       1       0       0       0               0D   1136
     190     881       0       1       0       0       0       000010001D   1137
     190       1       0       1       1       0       0               0D   1138
     508     882       0       1       0       0       0       000010001D   1139
     508       1       0       1       1       0       0               0D   1140
     510     883       0       1       0       0       0       000010001D   1141
     510       1   -1129       1       1       0       0               0D   1142
     314     884       0       1       0       0       0       000010001D   1143
     314       1       0       2       0       0       0               0D   1144
     116     886       0       1       0       0       0       000010001D   1145
     116       1       0       1       0       0       0               0D   1146
     123     887       0       1       0       0       0       000010201D   1147
     123       1       0       1       0       0       0               0D   1148
     123     888       0       1       0       0       0       000010201D   1149
     123       1       0       1       0       0       0               0D   1150
     190     889       0       1       0       0       0       000010001D   1151
     190       1       0       1       1       0       0               0D   1152
     508     890       0       1       0       0       0       000010001D   1153
     508       1       0       3       1       0       0               0D   1154
     510     893       0       1       0       0       0       000010001D   1155
     510       1   -1143       1       1       0       0               0D   1156
     314     894       0       1       0       0       0       000010001D   1157
     314       1       0       2       0       0       0               0D   1158
     116     896       0       1       0       0       0       000010001D   1159
     116       1       0       1       0       0       0               0D   1160
     123     897       0       1       0       0       0       000010201D   1161
     123       1       0       1       0       0       0               0D   1162
     123     898       0       1       0       0       0       000010201D   1163
     123       1       0       1       0       0       0               0D   1164
     190     899       0       1       0       0       0       000010001D   1165
     190       1       0       1       1       0       0               0D   1166
     508     900       0       1       0       0       0       000010001D   1167
     508       1       0       1       1       0       0               0D   1168
     510     901       0       1       0       0       0       000010001D   1169
     510       1   -1157       1       1       0       0               0D   1170
     314     902       0       1       0       0       0       000010001D   1171
     314       1       0       2       0       0       0               0D   1172
     116     904       0       1       0       0       0       000010001D   1173
     116       1       0       1       0       0       0               0D   1174
     123     905       0       1       0       0       0       000010201D   1175
     123       1       0       1       0       0       0               0D   1176
     123     906       0       1       0       0       0       000010201D   1177
     123       1       0       1       0       0       0               0D   1178
     190     907       0       1       0       0       0       000010001D   1179
     190       1       0       1       1       0       0               0D   1180
     508     908       0       1       0       0       0       000010001D   1181
     508       1       0       1       1       0       0               0D   1182
     510     909       0       1       0       0       0       000010001D   1183
     510       1   -1171       1       1       0       0               0D   1184
     314     910       0       1       0       0       0       000010001D   1185
     314       1       0       2       0       0       0               0D   1186
     116     912       0       1       0       0       0       000010001D   1187
     116       1       0       1       0       0       0               0D   1188
     123     913       0       1       0       0       0       000010201D   1189
     123       1       0       1       0       0       0               0D   1190
     123     914       0       1       0       0       0       000010201D   1191
     123       1       0       1       0       0       0               0D   1192
     190     915       0       1       0       0       0       000010001D   1193
     190       1       0       1       1       0       0               0D   1194
     508     916       0       1       0       0       0       000010001D   1195
     508       1       0       1       1       0       0               0D   1196
     510     917       0       1       0       0       0       000010001D   1197
     510       1   -1185       1       1       0       0               0D   1198
     314     918       0       1       0       0       0       000010001D   1199
     314       1       0       2       0       0       0               0D   1200
     116     920       0       1       0       0       0       000010001D   1201
     116       1       0       1       0       0       0               0D   1202
     123     921       0       1       0       0       0       000010201D   1203
     123       1       0       1       0       0       0               0D   1204
     123     922       0       1       0       0       0       000010201D   1205
     123       1       0       1       0       0       0               0D   1206
     190     923       0       1       0       0       0       000010001D   1207
     190       1       0       1       1       0       0               0D   1208
     508     924       0       1       0       0       0       000010001D   1209
     508       1       0       1       1       0       0               0D   1210
     508     925       0       1       0       0       0       000010001D   1211
     508       1       0       1       1       0       0               0D   1212
     510     926       0       1       0       0       0       000010001D   1213
     510       1   -1199       1       1       0       0               0D   1214
     314     927       0       1       0       0       0       000010001D   1215
     314       1       0       2       0       0       0               0D   1216
     116     929       0       1       0       0       0       000010001D   1217
     116       1       0       1       0       0       0               0D   1218
     123     930       0       1       0       0       0       000010201D   1219
     123       1       0       1       0       0       0               0D   1220
     123     931       0       1       0       0       0       000010201D   1221
     123       1       0       1       0       0       0               0D   1222
     190     932       0       1       0       0       0       000010001D   1223
     190       1       0       1       1       0       0               0D   1224
     508     933       0       1       0       0       0       000010001D   1225
     508       1       0       1       1       0       0               0D   1226
     510     934       0       1       0       0       0       000010001D   1227
     510       1   -1215       1       1       0       0               0D   1228
     314     935       0       1       0       0       0       000010001D   1229
     314       1       0       2       0       0       0               0D   1230
     116     937       0       1       0       0       0       000010001D   1231
     116       1       0       1       0       0       0               0D   1232
     123     938       0       1       0       0       0       000010201D   1233
     123       1       0       1       0       0       0               0D   1234
     123     939       0       1       0       0       0       000010201D   1235
     123       1       0       1       0       0       0               0D   1236
     190     940       0       1       0       0       0       000010001D   1237
     190       1       0       1       1       0       0               0D   1238
     508     941       0       1       0       0       0       000010001D   1239
     508       1       0       1       1       0       0               0D   1240
     510     942       0       1       0       0       0       000010001D   1241
     510       1   -1229       1       1       0       0               0D   1242
     314     943       0       1       0       0       0       000010001D   1243
     314       1       0       2       0       0       0               0D   1244
     116     945       0       1       0       0       0       000010001D   1245
     116       1       0       1       0       0       0               0D   1246
     123     946       0       1       0       0       0       000010201D   1247
     123       1       0       1       0       0       0               0D   1248
     123     947       0       1       0       0       0       000010201D   1249
     123       1       0       1       0       0       0               0D   1250
     190     948       0       1       0       0       0       000010001D   1251
     190       1       0       1       1       0       0               0D   1252
     508     949       0       1       0       0       0       000010001D   1253
     508       1       0       1       1       0       0               0D   1254
     510     950       0       1       0       0       0       000010001D   1255
     510       1   -1243       1       1       0       0               0D   1256
     314     951       0       1       0       0       0       000010001D   1257
     314       1       0       2       0       0       0               0D   1258
     116     953       0       1       0       0       0       000010001D   1259
     116       1       0       1       0       0       0               0D   1260
     123     954       0       1       0       0       0       000010201D   1261
     123       1       0       1       0       0       0               0D   1262
     123     955       0       1       0       0       0       000010201D   1263
     123       1       0       1       0       0       0               0D   1264
     190     956       0       1       0       0       0       000010001D   1265
     190       1       0       1       1       0       0               0D   1266
     508     957       0       1       0       0       0       000010001D   1267
     508       1       0       1       1       0       0               0D   1268
     510     958       0       1       0       0       0       000010001D   1269
     510       1   -1257       1       1       0       0               0D   1270
     314     959       0       1       0       0       0       000010001D   1271
     314       1       0       2       0       0       0               0D   1272
     116     961       0       1       0       0       0       000010001D   1273
     116       1       0       1       0       0       0               0D   1274
     123     962       0       1       0       0       0       000010201D   1275
     123       1       0       1       0       0       0               0D   1276
     123     963       0       1       0       0       0       000010201D   1277
     123       1       0       1       0       0       0               0D   1278
     190     964       0       1       0       0       0       000010001D   1279
     190       1       0       1       1       0       0               0D   1280
     508     965       0       1       0       0       0       000010001D   1281
     508       1       0       1       1       0       0               0D   1282
     510     966       0       1       0       0       0       000010001D   1283
     510       1   -1271       1       1       0       0               0D   1284
     314     967       0       1       0       0       0       000010001D   1285
     314       1       0       2       0       0       0               0D   1286
     116     969       0       1       0       0       0       000010001D   1287
     116       1       0       1       0       0       0               0D   1288
     123     970       0       1       0       0       0       000010201D   1289
     123       1       0       1       0       0       0               0D   1290
     123     971       0       1       0       0       0       000010201D   1291
     123       1       0       1       0       0       0               0D   1292
     192     972       0       1       0       0       0       000010001D   1293
     192       1       0       1       1       0       0               0D   1294
     508     973       0       1       0       0       0       000010001D   1295
     508       1       0       1       1       0       0               0D   1296
     510     974       0       1       0       0       0       000010001D   1297
     510       1   -1285       1       1       0       0               0D   1298
     314     975       0       1       0       0       0       000010001D   1299
     314       1       0       2       0       0       0               0D   1300
     116     977       0       1       0       0       0       000010001D   1301
     116       1       0       1       0       0       0               0D   1302
     123     978       0       1       0       0       0       000010201D   1303
     123       1       0       1       0       0       0               0D   1304
     123     979       0       1       0       0       0       000010201D   1305
     123       1       0       1       0       0       0               0D   1306
     192     980       0       1       0       0       0       000010001D   1307
     192       1       0       1       1       0       0               0D   1308
     508     981       0       1       0       0       0       000010001D   1309
     508       1       0       2       1       0       0               0D   1310
     510     983       0       1       0       0       0       000010001D   1311
     510       1   -1299       1       1       0       0               0D   1312
     514     984       0       1       0       0       0       000010001D   1313
     514       1       0       7       1       0       0               0D   1314
     186     991       0       1       0       0       0       000000001D   1315
     186       1       0       1       0       0       0               0D   1316
314,75.29411911964417,75.29411911964417,75.29411911964417,10HMix       1P      1
edColor;                                                               1P      2
116,-84.7484434797928,124.418130978025,444.99999999999494;             3P      3
123,0.00000000000006,-0.00000000000011,-1.;                            5P      4
123,-0.86602540378444,-0.5,-0.;                                        7P      5
190,3,5,7;                                                             9P      6
110,-45.66987298107799,102.50000000000043,300.00000000000114,         11P      7
-45.6698729811116,102.49999999999136,445.00000000000119;              11P      8
502,112,45.,100.0000000000104,445.,-47.5,-104.3301270189222,          13P      9
300.,-50.,99.74599615532199,300.,-45.,-95.,345.,201.,300.,            13P     10
-0.00000000000015,-196.,295.,295.,-1701.,-1800.,                      13P     11
3300.0015837287901,-1706.,4800.,3308.4907918643949,1706.,4800.,       13P     12
3308.4907918643949,201.,-300.,-0.00000000000017,                      13P     13
-45.66987298110937,102.49999999998748,445.00000000000119,             13P     14
-86.0359434797836,126.57886436045182,299.999999999995,45.,2.5,        13P     15
300.,-45.,95.,295.,96.0359434797647,-126.57886436045121,              13P     16
449.99999999999449,50.,-97.11324865405139,300.,-45.,2.5,300.,         13P     17
-201.,300.,-0.00000000000014,88.53594347979251,                       13P     18
-122.2487373415446,444.99999999999494,-45.,-95.,295.,                 13P     19
52.49999738527689,-101.44337416336299,300.,-45.,-2.5,445.,50.,        13P     20
99.6262644633194,300.,96.03594347977851,126.57886436045862,           13P     21
444.99999999999443,-201.,-300.,300.,-50.,-97.1132486540518,300.,      13P     22
-52.49999737203299,-101.4433741557166,450.,-1706.,-1800.,             13P     23
3308.4907918643949,-96.03594347977681,126.57886436045862,             13P     24
449.99999999999449,196.,-295.,5.,45.,-95.,295.,-45.,-100.,300.,       13P     25
1706.,4800.,-8.48920813560499,1701.,-1800.,-0.00000000000013,         13P     26
-45.0000000000053,99.99999999999861,345.,45.,-99.99999999999091,      13P     27
445.,86.0359434797835,-126.57886436045121,299.999999999995,           13P     28
1701.,-1800.,3300.0015837287901,-96.03594347978331,                   13P     29
-126.57886436045121,450.,45.,100.0000000000018,345.,1701.,4800.,      13P     30
3300.0015837287901,96.03594347976531,-126.57886436045121,             13P     31
444.99999999999443,196.,-295.,295.,45.,100.,300.,                     13P     32
47.4999956728454,-104.33012452063819,300.,-45.,95.,345.,              13P     33
-52.4999973719167,-101.44337415564939,300.,45.,-95.,345.,-45.,        13P     34
-100.,345.,-45.66987298108024,102.50000000000431,                     13P     35
300.00000000000114,45.,-100.,300.,-45.,-2.5,300.,                     13P     36
-88.53594347979269,122.24873734154519,444.99999999999494,-1706.,      13P     37
-1800.,-8.48920813560476,-1701.,-1800.,-0.00000000000017,1701.,       13P     38
4800.,-0.00000000000014,196.,295.,5.,-88.5359434797835,               13P     39
-122.24873734152899,300.,1706.,-1800.,3308.4907918643949,-47.5,       13P     40
104.3301270189226,300.,-45.,-100.,445.,-86.0359434797835,             13P     41
-126.57886436045121,445.,45.,95.,345.,-1701.,4800.,                   13P     42
-0.00000000000017,54.1592128917783,102.40132268268459,300.,50.,       13P     43
99.6262644633207,450.,196.,295.,295.,1706.,-1800.,                    13P     44
-8.48920813560484,88.5359434797835,-122.24873734152919,               13P     45
299.999999999995,45.00000000000519,-99.99999999999861,345.,-45.,      13P     46
2.5,445.,50.,-97.11324865405639,450.,52.5,-101.4433756729794,         13P     47
450.,-51.1602552593785,100.669873686342,450.,201.,300.,300.,          13P     48
-1706.,4800.,-8.48920813560476,-196.,295.,5.,88.53594347979261,       13P     49
122.2487373415444,444.99999999999494,45.,95.,295.,-50.,               13P     50
99.74599615527519,450.,-96.03594347978331,-126.57886436045121,        13P     51
445.,-50.,-97.1132486540518,450.,-196.,-295.,295.,                    13P     52
96.0359434797783,126.57886436045862,449.99999999999397,               13P     53
47.4999956775549,104.330124523357,300.,-201.,-300.,                   13P     54
-0.00000000000016,-47.5000000000132,104.33012701894059,445.,          13P     55
-86.0359434797835,-126.57886436045121,300.,-45.,                      13P     56
99.99999999999101,445.,86.035943479786,126.57886436046242,445.,       13P     57
86.0359434797833,126.57886436045102,299.999999999995,-201.,300.,      13P     58
300.,47.4999956777443,104.3301245234766,445.,47.5000000000337,        13P     59
-104.33012701891299,445.,-45.66987298107765,-102.5000000000001,       13P     60
300.,-1701.,4800.,3300.0015837287901,201.,-300.,300.,-196.,           13P     61
-295.,5.,-45.66987298107765,-102.5000000000001,445.,                  13P     62
-88.5359434797836,122.24873734152959,299.999999999995,                13P     63
-51.1602552593652,100.66987368632341,300.,-47.5,                      13P     64
-104.3301270189222,445.,86.03594347979259,-126.57886436046701,        13P     65
444.99999999999494,88.5359434797833,122.2487373415286,                13P     66
299.999999999995,54.1592128917738,102.40132268269301,450.,45.,        13P     67
-2.5,300.,-45.,100.,300.,45.,-2.5,445.,45.,2.5,445.,                  13P     68
-88.5359434797834,-122.24873734152919,445.,-86.03594347977729,        13P     69
126.57886436045862,444.99999999999443,-96.03594347977742,             13P     70
126.57886436045862,444.99999999999443;                                13P     71
110,-45.66987298107765,-102.5000000000001,300.,                       15P     72
-45.66987298107765,-102.5000000000001,445.;                           15P     73
110,-96.03594347977742,126.57886436045862,444.99999999999443,         17P     74
-96.03594347977679,126.57886436045862,449.99999999999449;             17P     75
110,-86.03594347977725,126.57886436045862,444.9999999999942,          19P     76
-96.0359434797774,126.57886436045862,444.99999999999358;              19P     77
110,86.0359434797797,126.57886436045862,445.00000000000489,           21P     78
-86.03594347977725,126.57886436045862,444.9999999999942;              21P     79
110,96.0359434797785,126.57886436045862,445.00000000000557,           23P     80
86.03594347978599,126.57886436045862,445.00000000000489;              23P     81
110,-96.03594347977681,126.57886436045862,450.,96.0359434797783,      25P     82
126.57886436045862,450.;                                              25P     83
110,-88.53594347978363,122.24873734152956,299.99999999999534,         27P     84
-51.16025525936523,100.66987368632347,299.99999999999994;             27P     85
110,-88.53594347979262,122.24873734154518,444.99999999999494,         29P     86
-88.5359434797836,122.24873734152959,299.999999999995;                29P     87
110,-96.03594347977743,126.5788643604586,444.99999999999437,          31P     88
-88.53594347979269,122.24873734154521,444.99999999999528;             31P     89
110,-51.16025525937857,100.66987368634199,449.99999999999989,         33P     90
-96.03594347977679,126.57886436045865,449.99999999999437;             33P     91
110,-51.1602564808855,100.6698743915686,300.,-51.16025648089485,      35P     92
100.66987439158473,450.;                                              35P     93
110,-86.03594347979271,126.57886436046734,444.99999999999494,         37P     94
-88.53594347979271,122.24873734154507,444.99999999999528;             37P     95
110,45.,100.0000000000104,445.,45.,2.5,445.;                          39P     96
110,86.03594347978594,126.57886436046253,444.99999999999494,          41P     97
47.49999567774443,104.33012452347648,444.99999999999972;              41P     98
110,-47.5000000000132,104.3301270189405,445.,-86.03594347979262,      43P     99
126.57886436046736,444.99999999999523;                                43P    100
110,-45.,2.5,445.,-45.,99.99999999999101,445.;                        45P    101
110,45.,2.5,445.,-45.,2.5,445.;                                       47P    102
110,88.53594347978337,122.24873734152864,299.999999999995,            49P    103
86.03594347978331,126.57886436045102,299.99999999999466;              49P    104
110,88.53594347979234,122.24873734154417,444.99999999999494,          51P    105
88.5359434797833,122.2487373415286,299.999999999995;                  51P    106
110,86.0359434797834,126.57886436045082,299.999999999995,             53P    107
86.03594347979244,126.57886436046643,445.;                            53P    108
110,54.15921289177393,102.40132268269278,449.9999999999996,           55P    109
96.03594347977835,126.57886436045857,449.99999999999443;              55P    110
110,50.,-97.11324865405639,450.,50.,99.62626446332071,450.;           57P    111
110,96.03594347976463,-126.57886436045132,449.99999999999437,         59P    112
52.4999999999976,-101.44337567298351,449.99999999999972;              59P    113
110,-96.03594347978331,-126.57886436045121,450.,                      61P    114
96.03594347976468,-126.57886436045121,450.;                           61P    115
110,-52.49999737203304,-101.44337415571651,450.,                      63P    116
-96.03594347978326,-126.57886436045115,450.;                          63P    117
110,-50.,99.74599615527521,450.,-50.,-97.1132486540518,450.;          65P    118
124,0.86602540378444,0.5,0.00000000000023,-53.6602540378799,0.5,      67P    119
-0.86602540378444,0.00000000000006,96.3397459621463,                  67P    120
0.00000000000023,0.00000000000006,-1.,450.;                           67P    121
100,0.,0.,0.,4.33012631367985,-2.5000012215166,4.87299807767304,      69P    122
-1.11977217995534;                                                    69P    123
110,44.99999999999999,-100.,300.,-44.99999999999999,-100.,300.;       71P    124
110,86.03594347978347,-126.57886436045126,299.999999999995,           73P    125
47.49999567284547,-104.33012452063821,299.99999999999977;             73P    126
110,88.53594347978348,-122.24873734152919,299.999999999995,           75P    127
86.03594347978363,-126.57886436045129,299.99999999999466;             75P    128
110,52.49999738527691,-101.44337416336296,299.99999999999983,         77P    129
88.53594347978353,-122.24873734152921,299.99999999999534;             77P    130
110,50.,99.6262644633194,300.,50.,-97.1132486540514,300.;             79P    131
110,88.53594347978337,122.24873734152847,299.999999999995,            81P    132
54.1592128917784,102.40132268268454,299.99999999999926;               81P    133
110,47.4999956775549,104.330124523357,300.,86.03594347978327,         83P    134
126.57886436045094,299.99999999999523;                                83P    135
110,-44.99999999999999,100.,300.,44.99999999999999,100.,300.;         85P    136
110,-86.03594347978365,126.5788643604517,299.999999999995,            87P    137
-47.50000000000015,104.33012701892245,299.99999999999977;             87P    138
110,-88.53594347978367,122.24873734152963,299.999999999995,           89P    139
-86.03594347978368,126.57886436045187,299.99999999999466;             89P    140
124,0.86602540378444,-0.5,-0.00000000000023,-53.6602540378452,        91P    141
0.5,0.86602540378444,-0.00000000000006,96.33974596215569,             91P    142
0.00000000000023,-0.00000000000006,1.,300.;                           91P    143
100,0.,0.,0.,4.87299807766162,1.11977218000506,4.33012631367758,      93P    144
2.50000122152053;                                                     93P    145
110,-50.,-97.1132486540518,300.,-50.,99.74599615532198,300.;          95P    146
110,-88.5359434797835,-122.24873734152899,300.,                       97P    147
-52.49999737191681,-101.44337415564931,300.;                          97P    148
110,-86.03594347978357,-126.57886436045126,300.,                      99P    149
-88.53594347978353,-122.24873734152901,300.;                          99P    150
110,-47.50000000000008,-104.33012701892206,300.,                     101P    151
-86.03594347978344,-126.57886436045121,300.;                         101P    152
110,-201.,-300.,300.,201.,-300.,300.;                                103P    153
110,-201.,300.,300.,-201.,-300.,300.;                                105P    154
110,201.,300.,300.,-201.,300.,300.;                                  107P    155
110,201.,-300.,300.,201.,300.,300.;                                  109P    156
110,-86.03594347979262,126.57886436046742,444.99999999999494,        111P    157
-86.0359434797836,126.57886436045182,299.999999999995;               111P    158
110,-50.,99.74599615532199,300.,-50.00000000003477,                  113P    159
99.74599615531261,450.;                                              113P    160
110,45.,2.5,300.,45.,2.5,445.;                                       115P    161
110,45.,-2.5,300.,45.,2.5,300.;                                      117P    162
110,45.,-2.5,445.,45.,-2.5,300.;                                     119P    163
110,45.,-99.99999999999091,445.,45.,-2.5,445.;                       121P    164
110,45.00000000001043,-99.99999999999719,345.,45.00000000003361,     123P    165
-99.99999999999095,445.;                                             123P    166
110,45.,-95.,345.,45.,-99.99999999999862,345.;                       125P    167
110,45.,-95.,295.,45.,-95.,345.;                                     127P    168
110,45.,95.,295.,45.,-95.,295.;                                      129P    169
110,45.,95.,345.,45.,95.,295.;                                       131P    170
110,45.,100.0000000000018,345.,45.,95.,345.;                         133P    171
110,45.,100.00000000001073,445.,45.,100.00000000000358,345.;         135P    172
110,47.5,104.3301270189214,300.,47.5,104.33012701893176,445.;        137P    173
110,-47.50000000000905,104.33012701893819,445.,-47.5,                139P    174
104.3301270189226,300.;                                              139P    175
110,-45.,95.,345.,-45.,99.99999999999862,345.;                       141P    176
110,-45.,95.,295.,-45.,95.,345.;                                     143P    177
110,-45.,-95.,295.,-45.,95.,295.;                                    145P    178
110,-45.,-95.,345.,-45.,-95.,295.;                                   147P    179
110,-45.,-100.,345.,-45.,-95.,345.;                                  149P    180
110,-45.,-100.,445.,-45.,-100.,345.;                                 151P    181
110,-45.,-2.5,445.,-45.,-100.,445.;                                  153P    182
110,-45.,-2.5,300.,-45.,-2.5,445.;                                   155P    183
110,-45.,2.5,300.,-45.,-2.5,300.;                                    157P    184
110,-45.,2.5,445.,-45.,2.5,300.;                                     159P    185
110,-45.00000000001043,99.99999999999719,345.,                       161P    186
-45.00000000003361,99.99999999999095,445.;                           161P    187
110,45.,2.5,300.,-45.,2.5,300.;                                      163P    188
110,54.15921289177791,102.40132268269313,450.,54.1592128917743,      165P    189
102.40132268268445,300.;                                             165P    190
110,49.9999999999982,99.62626446331575,300.,50.00000000000181,       167P    191
99.62626446332445,450.;                                              167P    192
110,50.,-97.11324865405646,450.,50.,-97.11324865405139,300.;         169P    193
110,52.5,-101.4433756729742,300.,52.49999999999755,                  171P    194
-101.44337567298351,450.;                                            171P    195
110,88.53594347979254,-122.24873734154477,444.99999999999494,        173P    196
88.5359434797835,-122.24873734152919,299.999999999995;               173P    197
110,96.03594347976529,-126.57886436045123,444.99999999999437,        175P    198
88.53594347979244,-122.24873734154471,444.99999999999528;            175P    199
110,96.03594347976473,-126.57886436045121,449.99999999999449,        177P    200
96.03594347976535,-126.57886436045121,444.99999999999443;            177P    201
110,86.03594347979259,-126.57886436045121,444.99999999999619,        179P    202
96.03594347976561,-126.57886436045121,444.99999999999591;            179P    203
110,-86.03594347978347,-126.57886436045121,445.00000000000028,       181P    204
86.03594347979259,-126.57886436045121,444.99999999999619;            181P    205
110,-96.03594347978331,-126.57886436045121,445.00000000000057,       183P    206
-86.0359434797835,-126.57886436045121,445.00000000000028;            183P    207
110,-96.03594347978331,-126.57886436045121,450.,                     185P    208
-96.03594347978331,-126.57886436045121,445.;                         185P    209
110,-88.53594347978341,-122.24873734152905,445.,                     187P    210
-96.03594347978326,-126.57886436045115,445.;                         187P    211
110,-88.5359434797834,-122.24873734152919,300.,                      189P    212
-88.5359434797834,-122.24873734152919,445.;                          189P    213
110,-52.5,-101.443375672974,450.,-52.5,-101.443375672974,300.;       191P    214
110,-50.,-97.1132486540518,300.,-50.,-97.1132486540518,450.;         193P    215
110,-45.,-100.,345.,-45.,-100.,300.;                                 195P    216
110,45.00000000000519,-100.,345.,-45.,-100.,345.;                    197P    217
110,45.,-100.,300.,45.00000000001043,-99.99999999999719,345.;        199P    218
110,86.0359434797834,-126.5788643604514,299.999999999995,            201P    219
86.03594347979244,-126.57886436046701,444.99999999999494;            201P    220
110,47.50000000001679,-104.33012701894226,445.,47.5,                 203P    221
-104.3301270189222,300.;                                             203P    222
110,86.03594347979252,-126.57886436046698,444.99999999999523,        205P    223
47.50000000001689,-104.33012701894229,445.;                          205P    224
110,88.53594347979259,-122.24873734154473,444.99999999999528,        207P    225
86.03594347979261,-126.57886436046695,444.99999999999494;            207P    226
110,-45.0000000000053,100.,345.,45.,100.,345.;                       209P    227
110,-45.,100.,300.,-45.00000000001043,99.99999999999719,345.;        211P    228
110,45.,100.00000000000358,345.,45.,100.00000000000037,300.;         213P    229
110,-86.0359434797835,-126.57886436045121,300.,                      215P    230
-86.0359434797835,-126.57886436045121,445.;                          215P    231
110,-86.03594347978353,-126.57886436045123,445.,                     217P    232
-88.53594347978338,-122.24873734152919,445.;                         217P    233
110,-47.5,-104.3301270189222,300.,-47.5,-104.3301270189222,445.;     219P    234
110,-47.50000000000011,-104.33012701892211,445.,                     221P    235
-86.03594347978347,-126.57886436045126,445.;                         221P    236
110,201.,-300.,-0.00000000000017,201.,-300.,300.;                    223P    237
110,-201.,-300.,-0.00000000000017,201.,-300.,-0.00000000000017;      225P    238
110,-201.,-300.,300.,-201.,-300.,-0.00000000000017;                  227P    239
110,-201.,300.,300.,-201.,300.,-0.00000000000014;                    229P    240
110,-201.,300.,-0.00000000000014,-201.,-300.,-0.00000000000014;      231P    241
110,201.,300.,300.,201.,300.,-0.00000000000015;                      233P    242
110,201.,300.,-0.00000000000014,-201.,300.,-0.00000000000014;        235P    243
110,201.,-300.,-0.00000000000017,201.,300.,-0.00000000000017;        237P    244
110,45.,-2.5,300.,-45.,-2.5,300.;                                    239P    245
110,45.,-2.5,445.,-45.,-2.5,445.;                                    241P    246
124,0.86602540378444,0.5,0.,-50.,-0.5,0.86602540378444,0.,-100.,     243P    247
0.,0.,1.,445.;                                                       243P    248
100,0.,0.,0.,4.33012701892236,-2.50000000000009,                     245P    249
5.00000000000019,-0.00000000000001;                                  245P    250
124,0.86602540378444,0.5,0.,-50.,-0.5,0.86602540378444,0.,-100.,     247P    251
0.,0.,1.,445.;                                                       247P    252
100,0.,0.,0.,5.00000000000019,0.,4.33012701892236,                   249P    253
2.50000000000009;                                                    249P    254
124,0.96592582628907,-0.25881904510252,0.00000000000023,             251P    255
50.00000000003371,0.25881904510252,0.96592582628907,                 251P    256
0.00000000000006,-99.99999999999091,-0.00000000000024,-0.,1.,        251P    257
445.;                                                                251P    258
100,0.,0.,0.,-4.82962913144534,1.2940952255126,                      253P    259
-3.53553390593278,-3.5355339059327;                                  253P    260
124,0.96592582628907,-0.25881904510252,0.00000000000023,50.,         255P    261
0.25881904510252,0.96592582628907,0.00000000000006,-100.,            255P    262
-0.00000000000024,-0.,1.,300.;                                       255P    263
100,0.,0.,0.,-4.82962913144534,1.2940952255126,                      257P    264
-3.53553743903796,-3.53553037282399;                                 257P    265
110,45.,-95.,345.,-45.,-95.,345.;                                    259P    266
110,45.,-95.,295.,-45.,-95.,295.;                                    261P    267
110,44.99999999999999,95.,295.,-44.99999999999999,95.,295.;          263P    268
110,196.,-295.,295.,-196.,-295.,295.;                                265P    269
110,196.,295.,295.,196.,-295.,295.;                                  267P    270
110,-196.,295.,295.,196.,295.,295.;                                  269P    271
110,-196.,-295.,295.,-196.,295.,295.;                                271P    272
110,45.,95.,345.,-45.,95.,345.;                                      273P    273
124,1.,0.,0.,49.9999999999991,0.,1.,0.,100.,0.,0.,1.,300.;           275P    274
100,0.,0.,0.,-2.50000432244291,4.33012452335475,                     277P    275
-4.99999999999914,0.;                                                277P    276
124,0.,1.,0.00000000000002,49.9999999999991,1.,0.,                   279P    277
-0.00000000000006,100.0000000000104,-0.00000000000006,               279P    278
0.00000000000002,-1.,445.;                                           279P    279
100,0.,0.,0.,-0.,-4.99999999999914,4.33012452346406,                 281P    280
-2.50000432225358;                                                   281P    281
124,0.86602540378444,-0.5,-0.00000000000023,-50.0000000000009,       283P    282
0.5,0.86602540378444,-0.00000000000006,100.,0.00000000000023,        283P    283
-0.00000000000006,1.,300.;                                           283P    284
100,0.,0.,0.,4.33012701892291,-2.50000000000041,                     285P    285
5.00000000000083,0.00000000000449;                                   285P    286
124,0.86602540378444,-0.5,-0.00000000000023,-50.0000000000009,       287P    287
0.5,0.86602540378444,-0.00000000000006,100.,0.00000000000023,        287P    288
-0.00000000000006,1.,300.;                                           287P    289
100,0.,0.,0.,5.00000000000083,0.00000000000449,4.33012701892321,     289P    290
2.49999999999991;                                                    289P    291
124,0.86602540378444,0.5,0.00000000000023,-50.0000000000345,0.5,     291P    292
-0.86602540378444,0.00000000000006,99.99999999999091,                291P    293
0.00000000000023,0.00000000000006,-1.,445.;                          291P    294
100,0.,0.,0.,4.33012701892526,-2.49999999999634,                     293P    295
5.00000000000083,0.00000000000443;                                   293P    296
124,0.86602540378444,0.5,0.00000000000023,-50.0000000000345,0.5,     295P    297
-0.86602540378444,0.00000000000006,99.99999999999091,                295P    298
0.00000000000023,0.00000000000006,-1.,445.;                          295P    299
100,0.,0.,0.,5.00000000000083,0.00000000000443,4.33012701892296,     297P    300
2.50000000000033;                                                    297P    301
124,0.86602540378444,0.5,0.,-50.,-0.5,0.86602540378444,0.,-100.,     299P    302
0.,0.,1.,300.;                                                       299P    303
100,0.,0.,0.,4.33012701892236,-2.50000000000009,                     301P    304
5.00000000000019,-0.00000000000001;                                  301P    305
124,0.86602540378444,0.5,0.,-50.,-0.5,0.86602540378444,0.,-100.,     303P    306
0.,0.,1.,300.;                                                       303P    307
100,0.,0.,0.,5.00000000000019,0.,4.33012701892236,                   305P    308
2.50000000000009;                                                    305P    309
124,0.96592582628907,-0.25881904510252,-0.00000000000002,            307P    310
54.48287736084021,-0.25881904510252,-0.96592582628907,               307P    311
-0.00000000000006,97.4118095489745,-0.00000000000001,                307P    312
0.00000000000006,-1.,300.;                                           307P    313
100,0.,0.,0.,-4.90327012527547,-0.97874515507411,                    309P    314
-1.60401689451241,-4.73572906764299;                                 309P    315
124,0.96592582628907,0.25881904510252,0.00000000000002,              311P    316
54.48287736084381,-0.25881904510252,0.96592582628907,                311P    317
0.00000000000006,97.4118095489831,-0.00000000000001,                 311P    318
-0.00000000000006,1.,450.;                                           311P    319
100,0.,0.,0.,-1.60401689452008,4.73572906764039,                     313P    320
-4.90327012527706,0.97874515506613;                                  313P    321
124,1.,0.,0.,55.0000000000008,0.,-1.,0.,-97.11324865405139,0.,       315P    322
0.,-1.,300.;                                                         315P    323
100,0.,0.,0.,-2.50000261472346,4.33012550931082,                     317P    324
-5.00000000000084,-0.;                                               317P    325
124,1.,0.,0.,55.0000000000008,0.,1.,0.,-97.11324865405639,0.,0.,     319P    326
1.,450.;                                                             319P    327
100,0.,0.,0.,-5.00000000000084,0.,-2.50000000000067,                 321P    328
-4.33012701892277;                                                   321P    329
124,1.,0.,0.,-55.,0.,-1.,0.,-97.1132486540518,0.,0.,-1.,300.;        323P    330
100,0.,0.,0.,5.00000000000011,0.,2.50000262808289,                   325P    331
4.33012550159689;                                                    325P    332
124,1.,0.,0.,-55.,0.,1.,0.,-97.1132486540518,0.,0.,1.,450.;          327P    333
100,0.,0.,0.,2.50000262796657,-4.33012550166405,                     329P    334
5.00000000000011,-0.;                                                329P    335
110,1701.,-1800.,-0.00000000000013,1701.,4800.,                      331P    336
-0.00000000000013;                                                   331P    337
110,-1701.,-1800.,-0.00000000000014,1701.,-1800.,                    333P    338
-0.00000000000014;                                                   333P    339
110,-1701.,4800.,-0.00000000000015,-1701.,-1800.,                    335P    340
-0.00000000000015;                                                   335P    341
110,1701.,4800.,-0.00000000000014,-1701.,4800.,                      337P    342
-0.00000000000014;                                                   337P    343
110,196.,-295.,5.,-196.,-295.,5.;                                    339P    344
110,196.,-295.,295.,196.,-295.,5.;                                   341P    345
110,-196.,-295.,5.,-196.,-295.,295.;                                 343P    346
110,196.,295.,5.,196.,-295.,5.;                                      345P    347
110,196.,295.,295.,196.,295.,5.;                                     347P    348
110,-196.,295.,5.,196.,295.,5.;                                      349P    349
110,-196.,295.,295.,-196.,295.,5.;                                   351P    350
110,-196.,-295.,5.,-196.,295.,5.;                                    353P    351
110,1701.,-1800.,3300.0015837287901,1701.,4800.,                     355P    352
3300.0015837287901;                                                  355P    353
110,1701.,-1800.,-0.00000000000013,1701.,-1800.,                     357P    354
3300.0015837287901;                                                  357P    355
110,1701.,4800.,3300.0015837287901,1701.,4800.,                      359P    356
-0.00000000000014;                                                   359P    357
110,-1701.,-1800.,3300.0015837287901,1701.,-1800.,                   361P    358
3300.0015837287901;                                                  361P    359
110,-1701.,-1800.,-0.00000000000022,-1701.,-1800.,                   363P    360
3300.0015837287897;                                                  363P    361
110,-1706.,-1800.,-8.48920813560472,1706.,-1800.,                    365P    362
-8.48920813560472;                                                   365P    363
110,-1706.,-1800.,3308.4907918643944,-1706.,-1800.,                  367P    364
-8.48920813560472;                                                   367P    365
110,1706.,-1800.,3308.4907918643949,-1706.,-1800.,                   369P    366
3308.4907918643949;                                                  369P    367
110,1706.,-1800.,-8.48920813560494,1706.,-1800.,                     371P    368
3308.4907918643944;                                                  371P    369
110,-1701.,4800.,3300.0015837287901,-1701.,-1800.,                   373P    370
3300.0015837287901;                                                  373P    371
110,-1701.,4800.,-0.00000000000022,-1701.,4800.,                     375P    372
3300.0015837287901;                                                  375P    373
110,1701.,4800.,3300.0015837287901,-1701.,4800.,                     377P    374
3300.0015837287901;                                                  377P    375
110,-1706.,4800.,3308.4907918643949,1706.,4800.,                     379P    376
3308.4907918643949;                                                  379P    377
110,-1706.,4800.,-8.48920813560476,-1706.,4800.,                     381P    378
3308.4907918643949;                                                  381P    379
110,1706.,4800.,-8.489208135605,-1706.,4800.,-8.489208135605;        383P    380
110,1706.,4800.,3308.4907918643949,1706.,4800.,                      385P    381
-8.48920813560499;                                                   385P    382
110,-1706.,-1800.,-8.48920813560476,-1706.,4800.,                    387P    383
-8.48920813560476;                                                   387P    384
110,1706.,4800.,-8.48920813560499,1706.,-1800.,                      389P    385
-8.48920813560499;                                                   389P    386
110,-1706.,-1800.,3308.4907918643949,-1706.,4800.,                   391P    387
3308.4907918643949;                                                  391P    388
110,1706.,-1800.,3308.4907918643949,1706.,4800.,                     393P    389
3308.4907918643949;                                                  393P    390
110,96.03594347977874,126.57886436045862,444.99999999999443,         395P    391
96.03594347977811,126.57886436045862,449.99999999999397;             395P    392
110,96.0359434797786,126.57886436045851,444.99999999999449,          397P    393
88.53594347979261,122.2487373415444,444.99999999999494;              397P    394
110,88.53594347979261,122.2487373415444,444.99999999999494,          399P    395
86.03594347979256,126.57886436046623,444.99999999999477;             399P    396
504,174,11,13,50,13,11,15,13,95,13,99,17,13,112,13,29,19,13,111,     401P    397
13,112,21,13,90,13,111,23,13,24,13,90,25,13,29,13,84,27,13,100,      401P    398
13,101,29,13,53,13,100,31,13,112,13,53,33,13,74,13,29,35,13,101,     401P    399
13,74,37,13,111,13,53,39,13,1,13,109,41,13,90,13,93,43,13,87,13,     401P    400
111,45,13,71,13,89,47,13,109,13,71,49,13,104,13,91,51,13,78,13,      401P    401
104,53,13,91,13,90,55,13,105,13,84,57,13,72,13,66,59,13,15,13,       401P    402
73,61,13,39,13,15,63,13,27,13,39,65,13,80,13,82,69,13,74,13,80,      401P    403
71,13,51,13,32,73,13,37,13,45,75,13,69,13,37,77,13,21,13,69,79,      401P    404
13,23,13,16,81,13,104,13,65,83,13,85,13,91,85,13,107,13,44,87,       401P    405
13,12,13,60,89,13,100,13,12,93,13,3,13,101,95,13,26,13,3,97,13,      401P    406
58,13,47,99,13,88,13,58,101,13,2,13,88,103,13,25,13,97,105,13,       401P    407
92,13,25,107,13,75,13,92,109,13,97,13,75,111,13,111,13,12,113,       401P    408
13,3,13,80,115,13,13,13,109,117,13,106,13,13,119,13,108,13,106,      401P    409
121,13,36,13,108,123,13,70,13,36,125,13,48,13,70,127,13,31,13,       401P    410
48,129,13,79,13,31,131,13,63,13,79,133,13,40,13,63,135,13,1,13,      401P    411
40,137,13,85,13,93,139,13,87,13,60,141,13,46,13,35,143,13,14,13,     401P    412
46,145,13,20,13,14,147,13,4,13,20,149,13,49,13,4,151,13,61,13,       401P    413
49,153,13,22,13,61,155,13,52,13,22,157,13,17,13,52,159,13,71,13,     401P    414
17,161,13,35,13,89,163,13,13,13,17,165,13,105,13,65,167,13,23,       401P    415
13,66,169,13,72,13,16,171,13,21,13,73,173,13,19,13,69,175,13,42,     401P    416
13,19,177,13,15,13,42,179,13,103,13,42,181,13,62,13,103,183,13,      401P    417
81,13,62,185,13,39,13,81,187,13,110,13,81,189,13,58,13,110,191,      401P    418
13,27,13,47,193,13,26,13,82,195,13,49,13,32,197,13,70,13,49,199,     401P    419
13,51,13,70,201,13,37,13,103,203,13,94,13,45,205,13,103,13,94,       401P    420
207,13,19,13,103,209,13,35,13,40,211,13,107,13,35,213,13,40,13,      401P    421
44,215,13,88,13,62,217,13,62,13,110,219,13,2,13,102,221,13,102,      401P    422
13,62,223,13,10,13,97,225,13,86,13,10,227,13,25,13,86,229,13,92,     401P    423
13,18,231,13,18,13,86,233,13,75,13,5,235,13,5,13,18,237,13,10,       401P    424
13,5,239,13,106,13,52,241,13,108,13,22,245,13,102,13,99,249,13,      401P    425
99,13,61,253,13,36,13,94,257,13,51,13,45,259,13,48,13,4,261,13,      401P    426
31,13,20,263,13,79,13,14,265,13,43,13,83,267,13,67,13,43,269,13,     401P    427
6,13,67,271,13,83,13,6,273,13,63,13,46,277,13,85,13,44,281,13,1,     401P    428
13,93,285,13,107,13,50,289,13,50,13,60,293,13,87,13,11,297,13,       401P    429
11,13,89,301,13,2,13,95,305,13,95,13,32,309,13,23,13,65,313,13,      401P    430
105,13,66,317,13,21,13,16,321,13,72,13,73,325,13,26,13,47,329,       401P    431
13,27,13,82,331,13,34,13,56,333,13,55,13,34,335,13,64,13,55,337,     401P    432
13,56,13,64,339,13,30,13,98,341,13,43,13,30,343,13,98,13,83,345,     401P    433
13,57,13,30,347,13,67,13,57,349,13,77,13,57,351,13,6,13,77,353,      401P    434
13,98,13,77,355,13,38,13,41,357,13,34,13,38,359,13,41,13,56,361,     401P    435
13,7,13,38,363,13,55,13,7,365,13,54,13,68,367,13,28,13,54,369,       401P    436
13,59,13,28,371,13,68,13,59,373,13,96,13,7,375,13,64,13,96,377,      401P    437
13,41,13,96,379,13,8,13,9,381,13,76,13,8,383,13,33,13,76,385,13,     401P    438
9,13,33,387,13,54,13,76,389,13,33,13,68,391,13,28,13,8,393,13,       401P    439
59,13,9,395,13,24,13,84,397,13,24,13,78,399,13,78,13,90;             401P    440
508,9,0,401,16,1,0,0,401,5,0,0,0,401,15,1,0,0,401,127,0,0,0,401,     403P    441
14,1,0,0,401,18,1,0,0,401,17,1,0,0,401,131,0,0,0,401,130,0,0;        403P    442
510,9,1,1,403;                                                       405P    443
314,75.29411911964417,75.29411911964417,75.29411911964417,10HMix     407P    444
edColor;                                                             407P    445
116,-73.69211301450331,126.57886436045862,445.;                      409P    446
123,0.,1.,0.;                                                        411P    447
123,0.,0.,1.;                                                        413P    448
190,409,411,413;                                                     415P    449
508,6,0,401,4,1,0,0,401,3,1,0,0,401,7,1,0,0,401,172,0,0,0,401,6,     417P    450
1,0,0,401,5,1,0;                                                     417P    451
510,415,1,1,417;                                                     419P    452
314,73.33333492279053,73.33333492279053,73.33333492279053,10HMix     421P    453
edColor;                                                             421P    454
116,45.,2.5,300.;                                                    423P    455
123,0.,1.,0.;                                                        425P    456
123,-1.,0.,0.;                                                       427P    457
190,423,425,427;                                                     429P    458
508,4,0,401,50,0,0,0,401,74,1,0,0,401,72,0,0,0,401,18,0,0;           431P    459
510,429,1,1,431;                                                     433P    460
314,73.33333492279053,73.33333492279053,73.33333492279053,10HMix     435P    461
edColor;                                                             435P    462
116,45.,100.,295.;                                                   437P    463
123,-1.,0.,0.;                                                       439P    464
123,0.,-1.,0.;                                                       441P    465
190,437,439,441;                                                     443P    466
508,12,0,401,51,1,0,0,401,50,1,0,0,401,14,0,0,0,401,60,1,0,0,        445P    467
401,59,1,0,0,401,58,1,0,0,401,57,1,0,0,401,56,1,0,0,401,55,1,0,      445P    468
0,401,54,1,0,0,401,53,1,0,0,401,52,1,0;                              445P    469
510,443,1,1,445;                                                     447P    470
314,75.29411911964417,75.29411911964417,75.29411911964417,10HMix     449P    471
edColor;                                                             449P    472
116,51.1602564735725,100.6698743873456,300.;                         451P    473
123,0.5,-0.86602540378444,0.00000000000006;                          453P    474
123,0.86602540378444,0.5,-0.00000000000011;                          455P    475
190,451,453,455;                                                     457P    476
508,6,0,401,75,1,0,0,401,34,0,0,0,401,20,0,0,0,401,173,0,0,0,        459P    477
401,172,1,0,0,401,22,0,0;                                            459P    478
510,457,1,1,459;                                                     461P    479
314,73.33333492279053,73.33333492279053,73.33333492279053,10HMix     463P    480
edColor;                                                             463P    481
116,54.48287736084021,97.4118095489745,300.;                         465P    482
123,-0.00000000000002,-0.00000000000006,-1.;                         467P    483
123,0.96592582628907,-0.25881904510252,-0.00000000000001;            469P    484
192,465,467,5.,469;                                                  471P    485
508,4,0,401,76,0,0,0,401,134,1,0,0,401,75,0,0,0,401,135,1,0;         473P    486
510,471,1,1,473;                                                     475P    487
314,73.33333492279053,73.33333492279053,73.33333492279053,10HMix     477P    488
edColor;                                                             477P    489
116,50.,-98.6602540378443,300.;                                      479P    490
123,1.,0.,0.;                                                        481P    491
123,0.,1.,0.;                                                        483P    492
190,479,481,483;                                                     485P    493
508,4,0,401,33,0,0,0,401,76,1,0,0,401,23,0,0,0,401,77,1,0;           487P    494
510,485,1,1,487;                                                     489P    495
314,75.29411911964417,75.29411911964417,75.29411911964417,10HMix     491P    496
edColor;                                                             491P    497
116,-74.5764183706773,-141.03594347978341,450.;                      493P    498
123,0.,0.,1.;                                                        495P    499
123,1.,0.,0.;                                                        497P    500
190,493,495,497;                                                     499P    501
508,12,0,401,135,0,0,0,401,22,1,0,0,401,7,0,0,0,401,11,0,0,0,        501P    502
401,28,1,0,0,401,27,1,0,0,401,139,0,0,0,401,26,1,0,0,401,25,1,0,     501P    503
0,401,24,1,0,0,401,137,0,0,0,401,23,1,0;                             501P    504
510,499,1,1,501;                                                     503P    505
314,73.33333492279053,73.33333492279053,73.33333492279053,10HMix     505P    506
edColor;                                                             505P    507
116,55.0000000000008,-97.11324865405139,300.;                        507P    508
123,0.,-0.00000000000003,1.;                                         509P    509
123,0.,1.,0.00000000000003;                                          511P    510
192,507,509,5.00000000000084,511;                                    513P    511
508,4,0,401,78,0,0,0,401,136,1,0,0,401,77,0,0,0,401,137,1,0;         515P    512
510,513,1,1,515;                                                     517P    513
314,73.33333492279053,73.33333492279053,73.33333492279053,10HMix     519P    514
edColor;                                                             519P    515
116,-201.,-300.,300.;                                                521P    516
123,0.,0.,1.;                                                        523P    517
123,1.,0.,0.;                                                        525P    518
190,521,523,525;                                                     527P    519
508,4,0,401,45,1,0,0,401,44,1,0,0,401,47,1,0,0,401,46,1,0;           529P    520
508,26,0,401,29,1,0,0,401,133,0,0,0,401,132,0,0,0,401,43,1,0,0,      531P    521
401,42,1,0,0,401,41,1,0,0,401,138,0,0,0,401,40,1,0,0,401,39,1,0,     531P    522
0,401,8,0,0,0,401,38,1,0,0,401,37,1,0,0,401,129,0,0,0,401,128,0,     531P    523
0,0,401,36,1,0,0,401,126,0,0,0,401,35,1,0,0,401,19,0,0,0,401,34,     531P    524
1,0,0,401,134,0,0,0,401,33,1,0,0,401,136,0,0,0,401,32,1,0,0,401,     531P    525
31,1,0,0,401,30,1,0,0,401,117,0,0;                                   531P    526
510,527,2,1,529,531;                                                 533P    527
314,73.33333492279053,73.33333492279053,73.33333492279053,10HMix     535P    528
edColor;                                                             535P    529
116,88.5359434797834,122.2487373415286,299.999999999995;             537P    530
123,0.86602540378444,0.49999999999999,-0.00000000000011;             539P    531
123,-0.49999999999999,0.86602540378444,-0.00000000000006;            541P    532
190,537,539,541;                                                     543P    533
508,4,0,401,21,1,0,0,401,174,0,0,0,401,20,1,0,0,401,19,1,0;          545P    534
510,543,1,1,545;                                                     547P    535
314,75.29411911964417,75.29411911964417,75.29411911964417,10HMix     549P    536
edColor;                                                             549P    537
116,-84.7484434797928,124.418130978025,444.99999999999494;           551P    538
123,0.00000000000006,-0.00000000000011,-1.;                          553P    539
123,-0.86602540378444,-0.5,-0.;                                      555P    540
190,551,553,555;                                                     557P    541
508,3,0,401,174,1,0,0,401,6,0,0,0,401,173,1,0;                       559P    542
510,557,1,1,559;                                                     561P    543
314,73.33333492279053,73.33333492279053,73.33333492279053,10HMix     563P    544
edColor;                                                             563P    545
116,-47.5,104.3301270189226,300.;                                    565P    546
123,0.5,0.86602540378444,-0.00000000000006;                          567P    547
123,-0.86602540378444,0.5,-0.00000000000011;                         569P    548
190,565,567,569;                                                     571P    549
508,4,0,401,62,1,0,0,401,37,0,0,0,401,48,0,0,0,401,16,0,0;           573P    550
510,571,1,1,573;                                                     575P    551
314,73.33333492279053,73.33333492279053,73.33333492279053,10HMix     577P    552
edColor;                                                             577P    553
116,-86.03594347978368,126.5788643604516,299.999999999995;           579P    554
123,-0.86602540378444,0.49999999999999,-0.00000000000011;            581P    555
123,-0.49999999999999,-0.86602540378444,0.00000000000006;            583P    556
190,579,581,583;                                                     585P    557
508,4,0,401,38,0,0,0,401,9,0,0,0,401,13,0,0,0,401,48,1,0;            587P    558
510,585,1,1,587;                                                     589P    559
314,75.29411911964417,75.29411911964417,75.29411911964417,10HMix     591P    560
edColor;                                                             591P    561
116,-84.7484434797928,124.418130978025,444.99999999999494;           593P    562
123,0.00000000000006,-0.00000000000011,-1.;                          595P    563
123,-0.86602540378444,-0.5,-0.;                                      597P    564
190,593,595,597;                                                     599P    565
508,3,0,401,13,1,0,0,401,10,0,0,0,401,4,0,0;                         601P    566
510,599,1,1,601;                                                     603P    567
314,73.33333492279053,73.33333492279053,73.33333492279053,10HMix     605P    568
edColor;                                                             605P    569
116,-91.0359434797836,123.69211301450362,299.999999999995;           607P    570
123,-0.5,-0.86602540378444,0.00000000000006;                         609P    571
123,0.86602540378444,-0.5,0.00000000000011;                          611P    572
190,607,609,611;                                                     613P    573
508,6,0,401,9,1,0,0,401,8,1,0,0,401,12,1,0,0,401,11,1,0,0,401,3,     615P    574
0,0,0,401,10,1,0;                                                    615P    575
510,613,1,1,615;                                                     617P    576
314,73.33333492279053,73.33333492279053,73.33333492279053,10HMix     619P    577
edColor;                                                             619P    578
116,-53.6602540378452,96.33974596215569,300.;                        621P    579
123,0.00000000000023,0.00000000000006,-1.;                           623P    580
123,0.86602540378444,0.5,0.00000000000023;                           625P    581
192,621,623,5.00000000000071,625;                                    627P    582
508,4,0,401,12,0,0,0,401,39,0,0,0,401,49,1,0,0,401,28,0,0;           629P    583
510,627,1,1,629;                                                     631P    584
314,73.33333492279053,73.33333492279053,73.33333492279053,10HMix     633P    585
edColor;                                                             633P    586
116,-50.,98.6602540378444,300.;                                      635P    587
123,-1.,0.,0.;                                                       637P    588
123,0.,-1.,0.;                                                       639P    589
190,635,637,639;                                                     641P    590
508,4,0,401,49,0,0,0,401,40,0,0,0,401,89,1,0,0,401,27,0,0;           643P    591
510,641,1,1,643;                                                     645P    592
314,73.33333492279053,73.33333492279053,73.33333492279053,10HMix     647P    593
edColor;                                                             647P    594
116,-55.,-97.1132486540518,300.;                                     649P    595
123,0.,0.,1.;                                                        651P    596
123,-1.,0.,0.;                                                       653P    597
192,649,651,5.00000000000011,653;                                    655P    598
508,4,0,401,89,0,0,0,401,138,1,0,0,401,88,0,0,0,401,139,1,0;         657P    599
510,655,1,1,657;                                                     659P    600
314,73.33333492279053,73.33333492279053,73.33333492279053,10HMix     661P    601
edColor;                                                             661P    602
116,-51.1602564700132,-100.669874385291,300.;                        663P    603
123,-0.5,0.86602540378444,0.;                                        665P    604
123,-0.86602540378444,-0.5,0.;                                       667P    605
190,663,665,667;                                                     669P    606
508,6,0,401,86,1,0,0,401,85,0,0,0,401,26,0,0,0,401,88,1,0,0,401,     671P    607
41,0,0,0,401,87,1,0;                                                 671P    608
510,669,1,1,671;                                                     673P    609
314,73.33333492279053,73.33333492279053,73.33333492279053,10HMix     675P    610
edColor;                                                             675P    611
116,-73.69211301450331,-126.57886436045121,450.;                     677P    612
123,0.,-1.,0.;                                                       679P    613
123,0.,0.,-1.;                                                       681P    614
190,677,679,681;                                                     683P    615
508,6,0,401,82,1,0,0,401,81,0,0,0,401,25,0,0,0,401,85,1,0,0,401,     685P    616
84,1,0,0,401,83,1,0;                                                 685P    617
510,683,1,1,685;                                                     687P    618
314,73.33333492279053,73.33333492279053,73.33333492279053,10HMix     689P    619
edColor;                                                             689P    620
116,68.7336336464785,-141.03594347978341,445.;                       691P    621
123,0.,0.,-1.;                                                       693P    622
123,-1.,0.,0.;                                                       695P    623
190,691,693,695;                                                     697P    624
508,3,0,401,82,0,0,0,401,96,0,0,0,401,80,0,0;                        699P    625
510,697,1,1,699;                                                     701P    626
314,73.33333492279053,73.33333492279053,73.33333492279053,10HMix     703P    627
edColor;                                                             703P    628
116,91.0359434797834,-123.69211301450321,299.999999999995;           705P    629
123,0.5,0.86602540378444,0.00000000000006;                           707P    630
123,-0.86602540378444,0.5,0.00000000000011;                          709P    631
190,705,707,709;                                                     711P    632
508,6,0,401,32,0,0,0,401,78,1,0,0,401,24,0,0,0,401,81,1,0,0,401,     713P    633
80,1,0,0,401,79,1,0;                                                 713P    634
510,711,1,1,713;                                                     715P    635
314,73.33333492279053,73.33333492279053,73.33333492279053,10HMix     717P    636
edColor;                                                             717P    637
116,86.0359434797836,-126.57886436045121,299.999999999995;           719P    638
123,0.86602540378444,-0.49999999999999,-0.00000000000011;            721P    639
123,0.49999999999999,0.86602540378444,0.00000000000006;              723P    640
190,719,721,723;                                                     725P    641
508,4,0,401,93,0,0,0,401,31,0,0,0,401,79,0,0,0,401,96,1,0;           727P    642
510,725,1,1,727;                                                     729P    643
314,73.33333492279053,73.33333492279053,73.33333492279053,10HMix     731P    644
edColor;                                                             731P    645
116,47.5,-104.3301270189222,300.;                                    733P    646
123,-0.5,-0.86602540378444,-0.00000000000006;                        735P    647
123,0.86602540378444,-0.5,-0.00000000000011;                         737P    648
190,733,735,737;                                                     739P    649
508,4,0,401,30,0,0,0,401,93,1,0,0,401,95,1,0,0,401,94,1,0;           741P    650
510,739,1,1,741;                                                     743P    651
314,73.33333492279053,73.33333492279053,73.33333492279053,10HMix     745P    652
edColor;                                                             745P    653
116,50.,-100.,300.;                                                  747P    654
123,-0.00000000000023,-0.00000000000006,-1.;                         749P    655
123,0.96592582628907,0.25881904510252,-0.00000000000024;             751P    656
192,747,749,5.,751;                                                  753P    657
508,5,0,401,117,1,0,0,401,94,0,0,0,401,116,0,0,0,401,54,0,0,0,       755P    658
401,92,0,0;                                                          755P    659
510,753,1,1,755;                                                     757P    660
314,73.33333492279053,73.33333492279053,73.33333492279053,10HMix     759P    661
edColor;                                                             759P    662
116,-45.,-100.,300.;                                                 761P    663
123,0.,-1.,0.;                                                       763P    664
123,1.,0.,0.;                                                        765P    665
190,761,763,765;                                                     767P    666
508,4,0,401,91,1,0,0,401,90,1,0,0,401,29,0,0,0,401,92,1,0;           769P    667
510,767,1,1,769;                                                     771P    668
314,73.33333492279053,73.33333492279053,73.33333492279053,10HMix     773P    669
edColor;                                                             773P    670
116,-50.,-100.,300.;                                                 775P    671
123,0.,0.,-1.;                                                       777P    672
123,0.86602540378444,-0.5,0.;                                        779P    673
192,775,777,5.00000000000019,779;                                    781P    674
508,5,0,401,2,0,0,0,401,133,1,0,0,401,90,0,0,0,401,68,0,0,0,401,     783P    675
115,0,0;                                                             783P    676
510,781,1,1,783;                                                     785P    677
314,73.33333492279053,73.33333492279053,73.33333492279053,10HMix     787P    678
edColor;                                                             787P    679
116,-86.0359434797834,-126.57886436045121,300.;                      789P    680
123,0.5,-0.86602540378444,0.;                                        791P    681
123,0.86602540378444,0.5,0.;                                         793P    682
190,789,791,793;                                                     795P    683
508,4,0,401,43,0,0,0,401,102,1,0,0,401,103,1,0,0,401,100,0,0;        797P    684
510,795,1,1,797;                                                     799P    685
314,73.33333492279053,73.33333492279053,73.33333492279053,10HMix     801P    686
edColor;                                                             801P    687
116,-88.5359434797835,-122.24873734152899,300.;                      803P    688
123,-0.86602540378444,-0.49999999999999,0.;                          805P    689
123,0.49999999999999,-0.86602540378444,0.;                           807P    690
190,803,805,807;                                                     809P    691
508,4,0,401,42,0,0,0,401,100,1,0,0,401,101,1,0,0,401,87,0,0;         811P    692
510,809,1,1,811;                                                     813P    693
314,73.33333492279053,73.33333492279053,73.33333492279053,10HMix     815P    694
edColor;                                                             815P    695
116,68.7336336464785,-141.03594347978341,445.;                       817P    696
123,0.,0.,-1.;                                                       819P    697
123,-1.,0.,0.;                                                       821P    698
190,817,819,821;                                                     823P    699
508,3,0,401,101,0,0,0,401,84,0,0,0,401,86,0,0;                       825P    700
510,823,1,1,825;                                                     827P    701
314,73.33333492279053,73.33333492279053,73.33333492279053,10HMix     829P    702
edColor;                                                             829P    703
116,68.7336336464785,-141.03594347978341,445.;                       831P    704
123,0.,0.,-1.;                                                       833P    705
123,-1.,0.,0.;                                                       835P    706
190,831,833,835;                                                     837P    707
508,9,0,401,69,0,0,0,401,113,0,0,0,401,53,0,0,0,401,116,1,0,0,       839P    708
401,95,0,0,0,401,83,0,0,0,401,103,0,0,0,401,114,1,0,0,401,115,1,     839P    709
0;                                                                   839P    710
510,837,1,1,839;                                                     841P    711
314,73.33333492279053,73.33333492279053,73.33333492279053,10HMix     843P    712
edColor;                                                             843P    713
116,-45.,-2.5,300.;                                                  845P    714
123,0.,-1.,0.;                                                       847P    715
123,1.,0.,0.;                                                        849P    716
190,845,847,849;                                                     851P    717
508,4,0,401,70,0,0,0,401,112,0,0,0,401,52,0,0,0,401,113,1,0;         853P    718
510,851,1,1,853;                                                     855P    719
314,73.33333492279053,73.33333492279053,73.33333492279053,10HMix     857P    720
edColor;                                                             857P    721
116,1706.,-1700.,1258.4907918643939;                                 859P    722
123,1.,0.,0.;                                                        861P    723
123,0.,0.,-1.;                                                       863P    724
190,859,861,863;                                                     865P    725
508,4,0,401,160,0,0,0,401,169,0,0,0,401,167,0,0,0,401,171,0,0;       867P    726
510,865,1,1,867;                                                     869P    727
314,73.33333492279053,73.33333492279053,73.33333492279053,10HMix     871P    728
edColor;                                                             871P    729
116,-1004.9999999999999,-1700.,3308.4907918643949;                   873P    730
123,0.,0.,1.;                                                        875P    731
123,1.,0.,0.;                                                        877P    732
190,873,875,877;                                                     879P    733
508,4,0,401,159,0,0,0,401,171,1,0,0,401,164,0,0,0,401,170,0,0;       881P    734
510,879,1,1,881;                                                     883P    735
314,73.33333492279053,73.33333492279053,73.33333492279053,10HMix     885P    736
edColor;                                                             885P    737
116,1701.,-1700.,-0.00000000000013;                                  887P    738
123,-1.,0.,0.;                                                       889P    739
123,0.,0.,1.;                                                        891P    740
190,887,889,891;                                                     893P    741
508,4,0,401,153,1,0,0,401,152,1,0,0,401,154,1,0,0,401,140,0,0;       895P    742
510,893,1,1,895;                                                     897P    743
314,73.33333492279053,73.33333492279053,73.33333492279053,10HMix     899P    744
edColor;                                                             899P    745
116,-196.,-295.,295.;                                                901P    746
123,1.,0.,0.;                                                        903P    747
123,0.,0.,-1.;                                                       905P    748
190,901,903,905;                                                     907P    749
508,4,0,401,146,0,0,0,401,151,1,0,0,401,150,0,0,0,401,124,0,0;       909P    750
510,907,1,1,909;                                                     911P    751
314,73.33333492279053,73.33333492279053,73.33333492279053,10HMix     913P    752
edColor;                                                             913P    753
116,-1004.9999999999999,-1800.,1258.4907918643939;                   915P    754
123,0.,-1.,0.;                                                       917P    755
123,0.,0.,-1.;                                                       919P    756
190,915,917,919;                                                     921P    757
508,4,0,401,158,1,0,0,401,157,1,0,0,401,160,1,0,0,401,159,1,0;       923P    758
508,4,0,401,153,0,0,0,401,141,0,0,0,401,156,1,0,0,401,155,1,0;       925P    759
510,921,2,1,923,925;                                                 927P    760
314,73.33333492279053,73.33333492279053,73.33333492279053,10HMix     929P    761
edColor;                                                             929P    762
116,-1706.,-1700.,-8.48920813560473;                                 931P    763
123,-1.,0.,0.;                                                       933P    764
123,0.,0.,1.;                                                        935P    765
190,931,933,935;                                                     937P    766
508,4,0,401,158,0,0,0,401,170,1,0,0,401,165,0,0,0,401,168,0,0;       939P    767
510,937,1,1,939;                                                     941P    768
314,73.33333492279053,73.33333492279053,73.33333492279053,10HMix     943P    769
edColor;                                                             943P    770
116,1004.9999999999999,-1700.,-8.489208135605;                       945P    771
123,-0.,0.,-1.;                                                      947P    772
123,-1.,0.,0.;                                                       949P    773
190,945,947,949;                                                     951P    774
508,4,0,401,157,0,0,0,401,168,1,0,0,401,166,0,0,0,401,169,1,0;       953P    775
510,951,1,1,953;                                                     955P    776
314,73.33333492279053,73.33333492279053,73.33333492279053,10HMix     957P    777
edColor;                                                             957P    778
116,-1701.,-1700.,1250.0015837287899;                                959P    779
123,1.,0.,0.;                                                        961P    780
123,0.,0.,-1.;                                                       963P    781
190,959,961,963;                                                     965P    782
508,4,0,401,156,0,0,0,401,142,0,0,0,401,162,1,0,0,401,161,1,0;       967P    783
510,965,1,1,967;                                                     969P    784
314,73.33333492279053,73.33333492279053,73.33333492279053,10HMix     971P    785
edColor;                                                             971P    786
116,-1004.9999999999999,4800.,-8.48920813560494;                     973P    787
123,0.,1.,0.;                                                        975P    788
123,0.,0.,1.;                                                        977P    789
190,973,975,977;                                                     979P    790
508,4,0,401,165,1,0,0,401,164,1,0,0,401,167,1,0,0,401,166,1,0;       981P    791
508,4,0,401,154,0,0,0,401,163,1,0,0,401,162,0,0,0,401,143,0,0;       983P    792
510,979,2,1,981,983;                                                 985P    793
314,73.33333492279053,73.33333492279053,73.33333492279053,10HMix     987P    794
edColor;                                                             987P    795
116,-196.,-295.,5.;                                                  989P    796
123,0.,0.,1.;                                                        991P    797
123,1.,0.,0.;                                                        993P    798
190,989,991,993;                                                     995P    799
508,4,0,401,147,0,0,0,401,149,0,0,0,401,151,0,0,0,401,144,0,0;       997P    800
510,995,1,1,997;                                                     999P    801
314,73.33333492279053,73.33333492279053,73.33333492279053,10HMix    1001P    802
edColor;                                                            1001P    803
116,1000.,-1700.,3300.0015837287901;                                1003P    804
123,0.,0.,-1.;                                                      1005P    805
123,-1.,0.,0.;                                                      1007P    806
190,1003,1005,1007;                                                 1009P    807
508,4,0,401,155,0,0,0,401,161,0,0,0,401,163,0,0,0,401,152,0,0;      1011P    808
510,1009,1,1,1011;                                                  1013P    809
314,73.33333492279053,73.33333492279053,73.33333492279053,10HMix    1015P    810
edColor;                                                            1015P    811
116,45.,100.,300.;                                                  1017P    812
123,0.,1.,0.;                                                       1019P    813
123,-1.,0.,0.;                                                      1021P    814
190,1017,1019,1021;                                                 1023P    815
508,4,0,401,98,1,0,0,401,97,1,0,0,401,99,1,0,0,401,36,0,0;          1025P    816
510,1023,1,1,1025;                                                  1027P    817
314,73.33333492279053,73.33333492279053,73.33333492279053,10HMix    1029P    818
edColor;                                                            1029P    819
116,-45.,-100.,345.;                                                1031P    820
123,0.,0.,1.;                                                       1033P    821
123,1.,0.,0.;                                                       1035P    822
190,1031,1033,1035;                                                 1037P    823
508,4,0,401,55,0,0,0,401,118,1,0,0,401,67,0,0,0,401,91,0,0;         1039P    824
510,1037,1,1,1039;                                                  1041P    825
314,73.33333492279053,73.33333492279053,73.33333492279053,10HMix    1043P    826
edColor;                                                            1043P    827
116,-50.0000000000009,100.,300.;                                    1045P    828
123,0.00000000000023,0.00000000000006,-1.;                          1047P    829
123,0.86602540378444,0.5,0.00000000000023;                          1049P    830
192,1045,1047,5.00000000000083,1049;                                1051P    831
508,4,0,401,1,0,0,0,401,129,1,0,0,401,62,0,0,0,401,130,1,0;         1053P    832
510,1051,1,1,1053;                                                  1055P    833
314,73.33333492279053,73.33333492279053,73.33333492279053,10HMix    1057P    834
edColor;                                                            1057P    835
116,-201.,-300.,300.;                                               1059P    836
123,0.,-1.,0.;                                                      1061P    837
123,0.,0.,-1.;                                                      1063P    838
190,1059,1061,1063;                                                 1065P    839
508,4,0,401,104,1,0,0,401,44,0,0,0,401,106,1,0,0,401,105,1,0;       1067P    840
510,1065,1,1,1067;                                                  1069P    841
314,73.33333492279053,73.33333492279053,73.33333492279053,10HMix    1071P    842
edColor;                                                            1071P    843
116,-1000.,-1700.,-0.00000000000014;                                1073P    844
123,0.,0.,1.;                                                       1075P    845
123,1.,0.,0.;                                                       1077P    846
190,1073,1075,1077;                                                 1079P    847
508,4,0,401,141,1,0,0,401,140,1,0,0,401,143,1,0,0,401,142,1,0;      1081P    848
508,4,0,401,110,0,0,0,401,111,0,0,0,401,105,0,0,0,401,108,0,0;      1083P    849
510,1079,2,1,1081,1083;                                             1085P    850
314,73.33333492279053,73.33333492279053,73.33333492279053,10HMix    1087P    851
edColor;                                                            1087P    852
116,86.0359434797833,126.57886436045102,299.999999999995;           1089P    853
123,-0.5,0.86602540378444,-0.00000000000006;                        1091P    854
123,-0.86602540378444,-0.5,0.00000000000011;                        1093P    855
190,1089,1091,1093;                                                 1095P    856
508,4,0,401,21,0,0,0,401,35,0,0,0,401,61,1,0,0,401,15,0,0;          1097P    857
510,1095,1,1,1097;                                                  1099P    858
314,73.33333492279053,73.33333492279053,73.33333492279053,10HMix    1101P    859
edColor;                                                            1101P    860
116,49.9999999999991,100.,295.;                                     1103P    861
123,0.,0.00000000000007,1.;                                         1105P    862
123,0.,1.,-0.00000000000007;                                        1107P    863
192,1103,1105,4.99999999999914,1107;                                1109P    864
508,5,0,401,99,0,0,0,401,60,0,0,0,401,127,1,0,0,401,61,0,0,0,       1111P    865
401,126,1,0;                                                        1111P    866
510,1109,1,1,1111;                                                  1113P    867
314,73.33333492279053,73.33333492279053,73.33333492279053,10HMix    1115P    868
edColor;                                                            1115P    869
116,-45.,95.,345.;                                                  1117P    870
123,0.,0.,1.;                                                       1119P    871
123,1.,0.,0.;                                                       1121P    872
190,1117,1119,1121;                                                 1123P    873
508,4,0,401,63,0,0,0,401,125,0,0,0,401,59,0,0,0,401,97,0,0;         1125P    874
510,1123,1,1,1125;                                                  1127P    875
314,73.33333492279053,73.33333492279053,73.33333492279053,10HMix    1129P    876
edColor;                                                            1129P    877
116,-45.,95.,295.;                                                  1131P    878
123,0.,-1.,0.;                                                      1133P    879
123,1.,0.,0.;                                                       1135P    880
190,1131,1133,1135;                                                 1137P    881
508,4,0,401,64,0,0,0,401,120,0,0,0,401,58,0,0,0,401,125,1,0;        1139P    882
510,1137,1,1,1139;                                                  1141P    883
314,73.33333492279053,73.33333492279053,73.33333492279053,10HMix    1143P    884
edColor;                                                            1143P    885
116,-45.,-100.,295.;                                                1145P    886
123,1.,0.,0.;                                                       1147P    887
123,0.,1.,0.;                                                       1149P    888
190,1145,1147,1149;                                                 1151P    889
508,12,0,401,64,1,0,0,401,63,1,0,0,401,73,1,0,0,401,17,0,0,0,       1153P    890
401,72,1,0,0,401,71,1,0,0,401,70,1,0,0,401,69,1,0,0,401,68,1,0,     1153P    891
0,401,67,1,0,0,401,66,1,0,0,401,65,1,0;                             1153P    892
510,1151,1,1,1153;                                                  1155P    893
314,73.33333492279053,73.33333492279053,73.33333492279053,10HMix    1157P    894
edColor;                                                            1157P    895
116,-196.,295.,295.;                                                1159P    896
123,0.,-1.,0.;                                                      1161P    897
123,0.,0.,-1.;                                                      1163P    898
190,1159,1161,1163;                                                 1165P    899
508,4,0,401,150,1,0,0,401,149,1,0,0,401,148,0,0,0,401,123,0,0;      1167P    900
510,1165,1,1,1167;                                                  1169P    901
314,73.33333492279053,73.33333492279053,73.33333492279053,10HMix    1171P    902
edColor;                                                            1171P    903
116,196.,-295.,5.;                                                  1173P    904
123,-1.,0.,0.;                                                      1175P    905
123,0.,0.,1.;                                                       1177P    906
190,1173,1175,1177;                                                 1179P    907
508,4,0,401,148,1,0,0,401,147,1,0,0,401,145,0,0,0,401,122,0,0;      1181P    908
510,1179,1,1,1181;                                                  1183P    909
314,73.33333492279053,73.33333492279053,73.33333492279053,10HMix    1185P    910
edColor;                                                            1185P    911
116,-196.,-295.,5.;                                                 1187P    912
123,0.,1.,0.;                                                       1189P    913
123,0.,0.,1.;                                                       1191P    914
190,1187,1189,1191;                                                 1193P    915
508,4,0,401,145,1,0,0,401,144,1,0,0,401,146,1,0,0,401,121,0,0;      1195P    916
510,1193,1,1,1195;                                                  1197P    917
314,73.33333492279053,73.33333492279053,73.33333492279053,10HMix    1199P    918
edColor;                                                            1199P    919
116,196.,-295.,295.;                                                1201P    920
123,0.,0.,-1.;                                                      1203P    921
123,-1.,0.,0.;                                                      1205P    922
190,1201,1203,1205;                                                 1207P    923
508,4,0,401,122,1,0,0,401,121,1,0,0,401,124,1,0,0,401,123,1,0;      1209P    924
508,4,0,401,65,0,0,0,401,119,0,0,0,401,57,0,0,0,401,120,1,0;        1211P    925
510,1207,2,1,1209,1211;                                             1213P    926
314,73.33333492279053,73.33333492279053,73.33333492279053,10HMix    1215P    927
edColor;                                                            1215P    928
116,45.,-95.,295.;                                                  1217P    929
123,0.,1.,0.;                                                       1219P    930
123,-1.,0.,0.;                                                      1221P    931
190,1217,1219,1221;                                                 1223P    932
508,4,0,401,56,0,0,0,401,119,1,0,0,401,66,0,0,0,401,118,0,0;        1225P    933
510,1223,1,1,1225;                                                  1227P    934
314,73.33333492279053,73.33333492279053,73.33333492279053,10HMix    1229P    935
edColor;                                                            1229P    936
116,201.,-300.,300.;                                                1231P    937
123,1.,0.,0.;                                                       1233P    938
123,0.,0.,-1.;                                                      1235P    939
190,1231,1233,1235;                                                 1237P    940
508,4,0,401,109,0,0,0,401,47,0,0,0,401,104,0,0,0,401,111,1,0;       1239P    941
510,1237,1,1,1239;                                                  1241P    942
314,73.33333492279053,73.33333492279053,73.33333492279053,10HMix    1243P    943
edColor;                                                            1243P    944
116,-201.,300.,-0.00000000000012;                                   1245P    945
123,0.,1.,0.;                                                       1247P    946
123,0.,0.,1.;                                                       1249P    947
190,1245,1247,1249;                                                 1251P    948
508,4,0,401,46,0,0,0,401,109,1,0,0,401,110,1,0,0,401,107,0,0;       1253P    949
510,1251,1,1,1253;                                                  1255P    950
314,73.33333492279053,73.33333492279053,73.33333492279053,10HMix    1257P    951
edColor;                                                            1257P    952
116,-201.,-300.,-0.00000000000012;                                  1259P    953
123,-1.,0.,0.;                                                      1261P    954
123,0.,0.,1.;                                                       1263P    955
190,1259,1261,1263;                                                 1265P    956
508,4,0,401,45,0,0,0,401,107,1,0,0,401,108,1,0,0,401,106,0,0;       1267P    957
510,1265,1,1,1267;                                                  1269P    958
314,73.33333492279053,73.33333492279053,73.33333492279053,10HMix    1271P    959
edColor;                                                            1271P    960
116,45.,-2.5,300.;                                                  1273P    961
123,0.,0.,-1.;                                                      1275P    962
123,-1.,0.,0.;                                                      1277P    963
190,1273,1275,1277;                                                 1279P    964
508,4,0,401,51,0,0,0,401,112,1,0,0,401,71,0,0,0,401,74,0,0;         1281P    965
510,1279,1,1,1281;                                                  1283P    966
314,73.33333492279053,73.33333492279053,73.33333492279053,10HMix    1285P    967
edColor;                                                            1285P    968
116,-50.,-100.,300.;                                                1287P    969
123,0.,0.,-1.;                                                      1289P    970
123,0.86602540378444,-0.5,0.;                                       1291P    971
192,1287,1289,5.00000000000019,1291;                                1293P    972
508,4,0,401,132,1,0,0,401,2,1,0,0,401,114,0,0,0,401,102,0,0;        1295P    973
510,1293,1,1,1295;                                                  1297P    974
314,73.33333492279053,73.33333492279053,73.33333492279053,10HMix    1299P    975
edColor;                                                            1299P    976
116,-50.0000000000009,100.,300.;                                    1301P    977
123,0.00000000000023,0.00000000000006,-1.;                          1303P    978
123,0.86602540378444,0.5,0.00000000000023;                          1305P    979
192,1301,1303,5.00000000000083,1305;                                1307P    980
508,5,0,401,128,1,0,0,401,1,1,0,0,401,131,1,0,0,401,73,0,0,0,       1309P    981
401,98,0,0;                                                         1309P    982
510,1307,1,1,1309;                                                  1311P    983
514,65,405,1,419,1,433,1,447,1,461,1,475,0,489,1,503,1,517,0,       1313P    984
533,1,547,1,561,1,575,1,589,1,603,1,617,1,631,0,645,1,659,0,673,    1313P    985
1,687,1,701,1,715,1,729,1,743,1,757,1,771,1,785,1,799,1,813,1,      1313P    986
827,1,841,1,855,1,869,1,883,1,897,1,911,1,927,1,941,1,955,1,969,    1313P    987
1,985,1,999,1,1013,1,1027,1,1041,1,1055,1,1069,1,1085,1,1099,1,     1313P    988
1113,1,1127,1,1141,1,1155,1,1169,1,1183,1,1197,1,1213,1,1227,1,     1313P    989
1241,1,1255,1,1269,1,1283,1,1297,1,1311,1;                          1313P    990
186,1313,1,0;                                                       1315P    991
S      1G      3D   1316P    991                                        T      1
